# Supplementary material for: Regulation of tissue growth in plants – A mathematical modeling study on shade avoidance response in Arabidopsis hypocotyls
Source: Front Plant Sci. 2024 Feb 28;15:1285655. doi: 10.3389/fpls.2024.1285655 (PMC10938469; doi:10.3389/fpls.2024.1285655)
Supplement: Data Sheet 2 — Mathematical code and various associated files. [file DataSheet_2.zip]

Archive with 37 entries (35 files):
- Favre_Scripts_final/
- Favre_Scripts_final/bestin_16_value.dat
- Favre_Scripts_final/bestin_1.dat
- Favre_Scripts_final/batch.m
- Favre_Scripts_final/batchsensitivJ.m
- Favre_Scripts_final/bestin_16_mut.dat
- Favre_Scripts_final/J0p1perc_Hyp_best16_fit.txt
- Favre_Scripts_final/bestin_9.dat
- Favre_Scripts_final/splx.dat
- Favre_Scripts_final/bestin_3.dat
- Favre_Scripts_final/bestin_16_mut_value.dat
- Favre_Scripts_final/bestin_15.dat
- Favre_Scripts_final/.DS_Store
- Favre_Scripts_final/im/
- Favre_Scripts_final/costfn.m
- Favre_Scripts_final/bestin_8.dat
- Favre_Scripts_final/getdata.m
- Favre_Scripts_final/bestin_14.dat
- Favre_Scripts_final/bestin_6.dat
- Favre_Scripts_final/growth.m
- Favre_Scripts_final/best.dat
- Favre_Scripts_final/bestin_4.dat
- Favre_Scripts_final/setdata.m
- Favre_Scripts_final/bestin_2.dat
- Favre_Scripts_final/transport2Dnew.m
- Favre_Scripts_final/mynelder.m
- Favre_Scripts_final/cost.dat
- Favre_Scripts_final/initdata.m
- Favre_Scripts_final/README.txt
- Favre_Scripts_final/bestin_13.dat
- Favre_Scripts_final/bestin_11.dat
- Favre_Scripts_final/bestin_5.dat
- Favre_Scripts_final/batchopt.m
- Favre_Scripts_final/bestin_16.dat
- Favre_Scripts_final/bestin_7.dat
- Favre_Scripts_final/bestin_10.dat
- Favre_Scripts_final/bestin_12.dat
