# Supplementary material for: Regulation of tissue growth in plants – A mathematical modeling study on shade avoidance response in Arabidopsis hypocotyls
Source: Front Plant Sci. 2024 Feb 28;15:1285655. doi: 10.3389/fpls.2024.1285655 (PMC10938469; doi:10.3389/fpls.2024.1285655)
Supplement: Data Sheet 2 — Mathematical code and various associated files. [file DataSheet_2.zip › Favre_Scripts_final/bestin_16_value.dat]

   4.6674702e+01   5.9799424e+01   6.9618667e+01   7.7007539e+01   8.2491879e+01   8.6440998e+01   8.9134677e+01   9.0792483e+01   9.1588668e+01   9.1660358e+01   9.1111793e+01   9.0015235e+01   8.8407368e+01   8.6277028e+01   8.3533103e+01   7.9923383e+01   7.4824628e+01   6.6661187e+01   5.0967605e+01
   6.6252437e+01   8.5267118e+01   9.9511108e+01   1.1023030e+02   1.1816650e+02   1.2383748e+02   1.2763453e+02   1.2986509e+02   1.3077453e+02   1.3055824e+02   1.2936818e+02   1.2731475e+02   1.2446262e+02   1.2081472e+02   1.1626942e+02   1.1051107e+02   1.0272526e+02   9.0808037e+01   6.8729435e+01
   1.0985160e+02   1.3891662e+02   1.5937182e+02   1.7365150e+02   1.8320487e+02   1.8903167e+02   1.9187479e+02   1.9230869e+02   1.9078674e+02   1.8766914e+02   1.8323985e+02   1.7771527e+02   1.7124420e+02   1.6389309e+02   1.5559883e+02   1.4604058e+02   1.3429293e+02   1.1782910e+02   8.9085107e+01
   0.0000000e+00   0.0000000e+00   0.0000000e+00   0.0000000e+00   0.0000000e+00   0.0000000e+00   0.0000000e+00   0.0000000e+00   0.0000000e+00   0.0000000e+00   0.0000000e+00   0.0000000e+00   0.0000000e+00   0.0000000e+00   0.0000000e+00   0.0000000e+00   0.0000000e+00   0.0000000e+00   0.0000000e+00
   0.0000000e+00   0.0000000e+00   0.0000000e+00   0.0000000e+00   0.0000000e+00   0.0000000e+00   0.0000000e+00   0.0000000e+00   0.0000000e+00   0.0000000e+00   0.0000000e+00   0.0000000e+00   0.0000000e+00   0.0000000e+00   0.0000000e+00   0.0000000e+00   0.0000000e+00   0.0000000e+00   0.0000000e+00
   0.0000000e+00   0.0000000e+00   0.0000000e+00   0.0000000e+00   0.0000000e+00   0.0000000e+00   0.0000000e+00   0.0000000e+00   0.0000000e+00   0.0000000e+00   0.0000000e+00   0.0000000e+00   0.0000000e+00   0.0000000e+00   0.0000000e+00   0.0000000e+00   0.0000000e+00   0.0000000e+00   0.0000000e+00
   4.3086406e+01   5.1704224e+01   5.7815600e+01   6.2079862e+01   6.4924942e+01   6.6659409e+01   6.7517081e+01   6.7678720e+01   6.7283971e+01   6.6438189e+01   6.5215923e+01   6.3661401e+01   6.1785199e+01   5.9554561e+01   5.6871244e+01   5.3522461e+01   4.9068562e+01   4.2560165e+01   3.1638889e+01
   5.8677907e+01   7.0686026e+01   7.9175657e+01   8.5049965e+01   8.8891383e+01   9.1118583e+01   9.2049089e+01   9.1929758e+01   9.0953635e+01   8.9269812e+01   8.6988806e+01   8.4184075e+01   8.0888778e+01   7.7084809e+01   7.2676789e+01   6.7433666e+01   6.0853985e+01   5.1824899e+01   3.7536262e+01
   9.5708270e+01   1.1401024e+02   1.2620255e+02   1.3394263e+02   1.3829236e+02   1.4000853e+02   1.3966057e+02   1.3768899e+02   1.3443846e+02   1.3017789e+02   1.2511247e+02   1.1938933e+02   1.1309645e+02   1.0625113e+02   9.8769241e+01   9.0392721e+01   8.0517744e+01   6.7749987e+01   4.8458525e+01
   3.3794466e+01   4.2943511e+01   4.9959382e+01   5.5437939e+01   5.9729652e+01   6.3073640e+01   6.5644965e+01   6.7575595e+01   6.8965030e+01   6.9886017e+01   7.0387309e+01   7.0493793e+01   7.0202892e+01   6.9473575e+01   6.8198339e+01   6.6133111e+01   6.2717054e+01   5.6575362e+01   4.3861814e+01
   3.8638932e+01   4.9506211e+01   5.7793592e+01   6.4189604e+01   6.9103925e+01   7.2821059e+01   7.5554041e+01   7.7467900e+01   7.8691419e+01   7.9323402e+01   7.9435671e+01   7.9073205e+01   7.8250222e+01   7.6938272e+01   7.5035901e+01   7.2292786e+01   6.8114849e+01   6.1027491e+01   4.6894478e+01
   5.3863435e+01   6.8787120e+01   7.9655198e+01   8.7545535e+01   9.3115013e+01   9.6830844e+01   9.9050867e+01   1.0005890e+02   1.0008295e+02   9.9305459e+01   9.7868929e+01   9.5877784e+01   9.3395470e+01   9.0432701e+01   8.6915653e+01   8.2604449e+01   7.6880534e+01   6.8154764e+01   5.1890357e+01
   4.1758645e+01   5.3516205e+01   6.2582923e+01   6.9701591e+01   7.5306965e+01   7.9694899e+01   8.3082230e+01   8.5633228e+01   8.7472877e+01   8.8693853e+01   8.9359657e+01   8.9504370e+01   8.9127642e+01   8.8180291e+01   8.6528258e+01   8.3863131e+01   7.9472806e+01   7.1607749e+01   5.5349050e+01
   5.0038242e+01   6.4463876e+01   7.5489809e+01   8.4021092e+01   9.0591952e+01   9.5570783e+01   9.9232269e+01   1.0178913e+02   1.0340810e+02   1.0421845e+02   1.0431592e+02   1.0376277e+02   1.0258239e+02   1.0074338e+02   9.8119598e+01   9.4390734e+01   8.8787817e+01   7.9391585e+01   6.0788580e+01
   9.7638088e+01   1.2353752e+02   1.4173436e+02   1.5438650e+02   1.6278981e+02   1.6784640e+02   1.7023248e+02   1.7047513e+02   1.6899348e+02   1.6612283e+02   1.6212897e+02   1.5721502e+02   1.5152028e+02   1.4510545e+02   1.3790808e+02   1.2962437e+02   1.1939378e+02   1.0490329e+02   7.9330570e+01
   0.0000000e+00   0.0000000e+00   0.0000000e+00   0.0000000e+00   0.0000000e+00   0.0000000e+00   0.0000000e+00   0.0000000e+00   0.0000000e+00   0.0000000e+00   0.0000000e+00   0.0000000e+00   0.0000000e+00   0.0000000e+00   0.0000000e+00   0.0000000e+00   0.0000000e+00   0.0000000e+00   0.0000000e+00
   0.0000000e+00   0.0000000e+00   0.0000000e+00   0.0000000e+00   0.0000000e+00   0.0000000e+00   0.0000000e+00   0.0000000e+00   0.0000000e+00   0.0000000e+00   0.0000000e+00   0.0000000e+00   0.0000000e+00   0.0000000e+00   0.0000000e+00   0.0000000e+00   0.0000000e+00   0.0000000e+00   0.0000000e+00
   0.0000000e+00   0.0000000e+00   0.0000000e+00   0.0000000e+00   0.0000000e+00   0.0000000e+00   0.0000000e+00   0.0000000e+00   0.0000000e+00   0.0000000e+00   0.0000000e+00   0.0000000e+00   0.0000000e+00   0.0000000e+00   0.0000000e+00   0.0000000e+00   0.0000000e+00   0.0000000e+00   0.0000000e+00
   4.0011972e+01   4.8066775e+01   5.4032640e+01   5.8483135e+01   6.1778907e+01   6.4170621e+01   6.5840763e+01   6.6924137e+01   6.7518908e+01   6.7692540e+01   6.7484252e+01   6.6904245e+01   6.5928697e+01   6.4487514e+01   6.2437752e+01   5.9506067e+01   5.5157985e+01   4.8267123e+01   3.6042326e+01
   4.6548767e+01   5.6116779e+01   6.3089831e+01   6.8154621e+01   7.1749213e+01   7.4183678e+01   7.5688895e+01   7.6440423e+01   7.6571424e+01   7.6179698e+01   7.5330745e+01   7.4057242e+01   7.2353958e+01   7.0165026e+01   6.7356202e+01   6.3654739e+01   5.8512790e+01   5.0762346e+01   3.7501588e+01
   8.6967224e+01   1.0362707e+02   1.1471675e+02   1.2174425e+02   1.2568368e+02   1.2723457e+02   1.2692669e+02   1.2517210e+02   1.2229455e+02   1.1854718e+02   1.1412266e+02   1.0915737e+02   1.0372884e+02   9.7843085e+01   9.1403183e+01   8.4137769e+01   7.5435047e+01   6.3918446e+01   4.6070538e+01
   3.5620826e+01   4.5387894e+01   5.3081425e+01   5.9302901e+01   6.4392316e+01   6.8572256e+01   7.1999464e+01   7.4787618e+01   7.7018595e+01   7.8748178e+01   8.0008392e+01   8.0806835e+01   8.1121613e+01   8.0887465e+01   7.9961449e+01   7.8038110e+01   7.4432489e+01   6.7480495e+01   5.2515088e+01
   3.7680764e+01   4.8242031e+01   5.6508036e+01   6.3121115e+01   6.8451143e+01   7.2745814e+01   7.6184075e+01   7.8899510e+01   8.0991779e+01   8.2532349e+01   8.3566806e+01   8.4114118e+01   8.4161455e+01   8.3650030e+01   8.2440013e+01   8.0223696e+01   7.6303290e+01   6.8977623e+01   5.3479094e+01
   5.4847587e+01   7.0083809e+01   8.1270114e+01   8.9493306e+01   9.5415595e+01   9.9508035e+01   1.0213149e+02   1.0357204e+02   1.0405875e+02   1.0377331e+02   1.0285470e+02   1.0139984e+02   9.9459104e+01   9.7022154e+01   9.3981429e+01   9.0040225e+01   8.4474599e+01   7.5471369e+01   5.7898996e+01
   3.0539767e+01   3.8245328e+01   4.3764440e+01   4.7691196e+01   5.0401050e+01   5.2168436e+01   5.3206708e+01   5.3685485e+01   5.3739476e+01   5.3473386e+01   5.2964584e+01   5.2263972e+01   5.1394488e+01   5.0344940e+01   4.9052798e+01   4.7358774e+01   4.4885650e+01   4.0695667e+01   3.2136059e+01
   3.8017724e+01   4.8225222e+01   5.5497614e+01   6.0585615e+01   6.3964606e+01   6.5986091e+01   6.6928707e+01   6.7020215e+01   6.6448715e+01   6.5368902e+01   6.3905391e+01   6.2153619e+01   6.0177722e+01   5.8002976e+01   5.5596082e+01   5.2815062e+01   4.9277914e+01   4.3994056e+01   3.4130403e+01
   6.6818791e+01   8.4189928e+01   9.5873572e+01   1.0340083e+02   1.0772817e+02   1.0954870e+02   1.0940045e+02   1.0771564e+02   1.0484745e+02   1.0108665e+02   9.6672060e+01   9.1796788e+01   8.6609754e+01   8.1209995e+01   7.5625832e+01   6.9756991e+01   6.3217533e+01   5.4886488e+01   4.1383330e+01
   0.0000000e+00   0.0000000e+00   0.0000000e+00   0.0000000e+00   0.0000000e+00   0.0000000e+00   0.0000000e+00   0.0000000e+00   0.0000000e+00   0.0000000e+00   0.0000000e+00   0.0000000e+00   0.0000000e+00   0.0000000e+00   0.0000000e+00   0.0000000e+00   0.0000000e+00   0.0000000e+00   0.0000000e+00
   0.0000000e+00   0.0000000e+00   0.0000000e+00   0.0000000e+00   0.0000000e+00   0.0000000e+00   0.0000000e+00   0.0000000e+00   0.0000000e+00   0.0000000e+00   0.0000000e+00   0.0000000e+00   0.0000000e+00   0.0000000e+00   0.0000000e+00   0.0000000e+00   0.0000000e+00   0.0000000e+00   0.0000000e+00
   0.0000000e+00   0.0000000e+00   0.0000000e+00   0.0000000e+00   0.0000000e+00   0.0000000e+00   0.0000000e+00   0.0000000e+00   0.0000000e+00   0.0000000e+00   0.0000000e+00   0.0000000e+00   0.0000000e+00   0.0000000e+00   0.0000000e+00   0.0000000e+00   0.0000000e+00   0.0000000e+00   0.0000000e+00
   2.8799265e+01   3.3907848e+01   3.7372757e+01   3.9654254e+01   4.1065020e+01   4.1837504e+01   4.2149814e+01   4.2138414e+01   4.1905396e+01   4.1523079e+01   4.1036899e+01   4.0466694e+01   3.9805617e+01   3.9014612e+01   3.8007713e+01   3.6617339e+01   3.4512785e+01   3.0994093e+01   2.4339139e+01
   3.3880889e+01   4.0222792e+01   4.4428920e+01   4.7060110e+01   4.8504383e+01   4.9057666e+01   4.8954649e+01   4.8383552e+01   4.7494159e+01   4.6402314e+01   4.5192091e+01   4.3916021e+01   4.2592911e+01   4.1201576e+01   3.9665914e+01   3.7820474e+01   3.5329307e+01   3.1479633e+01   2.4529107e+01
   5.5819983e+01   6.6164449e+01   7.2586164e+01   7.6118340e+01   7.7464541e+01   7.7155035e+01   7.5608332e+01   7.3162078e+01   7.0091226e+01   6.6619526e+01   6.2926539e+01   5.9150721e+01   5.5388051e+01   5.1684302e+01   4.8016361e+01   4.4251610e+01   4.0057136e+01   3.4675183e+01   2.6221379e+01
   2.5862867e+01   3.1864267e+01   3.6270175e+01   3.9561105e+01   4.2024403e+01   4.3857489e+01   4.5204233e+01   4.6171578e+01   4.6838434e+01   4.7260861e+01   4.7475066e+01   4.7498499e+01   4.7328446e+01   4.6935800e+01   4.6247814e+01   4.5103202e+01   4.3133477e+01   3.9428903e+01   3.1412570e+01
   2.7263767e+01   3.3887930e+01   3.8711803e+01   4.2244788e+01   4.4802584e+01   4.6610679e+01   4.7840030e+01   4.8622837e+01   4.9060708e+01   4.9229331e+01   4.9181142e+01   4.8946312e+01   4.8531412e+01   4.7913390e+01   4.7022568e+01   4.5697840e+01   4.3567568e+01   3.9713804e+01   3.1542422e+01
   3.4725572e+01   4.3642109e+01   4.9838417e+01   5.4038968e+01   5.6712291e+01   5.8208489e+01   5.8805379e+01   5.8728327e+01   5.8160247e+01   5.7247008e+01   5.6100193e+01   5.4797848e+01   5.3382840e+01   5.1856767e+01   5.0163150e+01   4.8142705e+01   4.5412715e+01   4.1023799e+01   3.2301543e+01
   4.8669887e+01   6.2726468e+01   7.3644253e+01   8.2290879e+01   8.9169788e+01   9.4619481e+01   9.8884569e+01   1.0214754e+02   1.0454508e+02   1.0617699e+02   1.0711045e+02   1.0738019e+02   1.0698259e+02   1.0585821e+02   1.0384766e+02   1.0058206e+02   9.5203700e+01   8.5598773e+01   6.5840318e+01
   6.0814287e+01   7.8677806e+01   9.2486795e+01   1.0333328e+02   1.1185249e+02   1.1847443e+02   1.2351320e+02   1.2720672e+02   1.2973712e+02   1.3124195e+02   1.3181968e+02   1.3153028e+02   1.3038859e+02   1.2834389e+02   1.2522765e+02   1.2062378e+02   1.1353691e+02   1.0148306e+02   7.7477203e+01
   1.1345331e+02   1.4375291e+02   1.6537603e+02   1.8079559e+02   1.9147440e+02   1.9841415e+02   2.0235393e+02   2.0386138e+02   2.0338127e+02   2.0126375e+02   1.9778089e+02   1.9313427e+02   1.8745257e+02   1.8077193e+02   1.7297795e+02   1.6365230e+02   1.5166420e+02   1.3401102e+02   1.0185656e+02
   0.0000000e+00   0.0000000e+00   0.0000000e+00   0.0000000e+00   0.0000000e+00   0.0000000e+00   0.0000000e+00   0.0000000e+00   0.0000000e+00   0.0000000e+00   0.0000000e+00   0.0000000e+00   0.0000000e+00   0.0000000e+00   0.0000000e+00   0.0000000e+00   0.0000000e+00   0.0000000e+00   0.0000000e+00
   0.0000000e+00   0.0000000e+00   0.0000000e+00   0.0000000e+00   0.0000000e+00   0.0000000e+00   0.0000000e+00   0.0000000e+00   0.0000000e+00   0.0000000e+00   0.0000000e+00   0.0000000e+00   0.0000000e+00   0.0000000e+00   0.0000000e+00   0.0000000e+00   0.0000000e+00   0.0000000e+00   0.0000000e+00
   0.0000000e+00   0.0000000e+00   0.0000000e+00   0.0000000e+00   0.0000000e+00   0.0000000e+00   0.0000000e+00   0.0000000e+00   0.0000000e+00   0.0000000e+00   0.0000000e+00   0.0000000e+00   0.0000000e+00   0.0000000e+00   0.0000000e+00   0.0000000e+00   0.0000000e+00   0.0000000e+00   0.0000000e+00
   4.6845217e+01   5.6545289e+01   6.3772027e+01   6.9198755e+01   7.3244464e+01   7.6196884e+01   7.8262841e+01   7.9593094e+01   8.0295925e+01   8.0444675e+01   8.0081156e+01   7.9215259e+01   7.7819602e+01   7.5815793e+01   7.3044241e+01   6.9198535e+01   6.3676292e+01   5.5202726e+01   4.0617554e+01
   5.7383209e+01   6.9455215e+01   7.8366695e+01   8.4954775e+01   8.9743321e+01   9.3095345e+01   9.5275201e+01   9.6479189e+01   9.6852348e+01   9.6497889e+01   9.5481726e+01   9.3832557e+01   9.1536293e+01   8.8521021e+01   8.4623493e+01   7.9515858e+01   7.2538721e+01   6.2280015e+01   4.5223408e+01
   1.0385782e+02   1.2393192e+02   1.3760047e+02   1.4662443e+02   1.5211799e+02   1.5486471e+02   1.5544653e+02   1.5430772e+02   1.5179064e+02   1.4815685e+02   1.4359909e+02   1.3824592e+02   1.3215817e+02   1.2531273e+02   1.1756250e+02   1.0854479e+02   9.7466846e+01   8.2554023e+01   5.9251939e+01
   3.9201190e+01   5.0338860e+01   5.9188411e+01   6.6409819e+01   7.2374914e+01   7.7325172e+01   8.1428602e+01   8.4805180e+01   8.7539675e+01   8.9688324e+01   9.1281668e+01   9.2323849e+01   9.2786681e+01   9.2593251e+01   9.1577413e+01   8.9384130e+01   8.5216140e+01   7.7139016e+01   5.9759016e+01
   4.2696532e+01   5.5094425e+01   6.4890786e+01   7.2810477e+01   7.9267415e+01   8.4535435e+01   8.8809495e+01   9.2232805e+01   9.4910399e+01   9.6916167e+01   9.8295829e+01   9.9066204e+01   9.9208972e+01   9.8653415e+01   9.7233700e+01   9.4583728e+01   8.9869941e+01   8.1059886e+01   6.2489916e+01
   6.3786960e+01   8.1755512e+01   9.5114676e+01   1.0511356e+02   1.1249969e+02   1.1779479e+02   1.2139174e+02   1.2359746e+02   1.2465468e+02   1.2475392e+02   1.2403947e+02   1.2261065e+02   1.2051662e+02   1.1773911e+02   1.1414739e+02   1.0938469e+02   1.0257454e+02   9.1507735e+01   6.9924783e+01
