# Supplementary material for: Regulation of tissue growth in plants – A mathematical modeling study on shade avoidance response in Arabidopsis hypocotyls
Source: Front Plant Sci. 2024 Feb 28;15:1285655. doi: 10.3389/fpls.2024.1285655 (PMC10938469; doi:10.3389/fpls.2024.1285655)
Supplement: Data Sheet 2 — Mathematical code and various associated files. [file DataSheet_2.zip › Favre_Scripts_final/bestin_1.dat]

6.580631643856009e+00 1.151969415586246e+00 2.555820303707895e-02 2.276597738443401e+00 2.467276546245702e+02 2.608899526666392e-02 1.018027504568029e+04 1.000018027504568e+07 1.058749681852288e+00 5.039394603555798e-01 1.192656697187706e-02 5.175806726021959e-01 5.669194480640311e+01 3.819598561791997e+01 1.342161241973229e-02 5.057925738053449e+01 1.012234320176527e+01 5.357035936780261e-01 3.062581442138692e-01 5.275852573985695e-01 1.039993448634039e+00 0.000000000000000e+00 1.141781676212274e+00 1.051200858623965e-01 0.000000000000000e+00 1.142745079347077e-01 1.242888426578179e-01 0.000000000000000e+00 1.200268611973152e-01 1.057296888048874e+00 
5.995306329255708e+00 1.095693466453250e+00 1.979682901759033e-02 2.174170548084770e+00 2.109083382811644e+02 2.013106303579387e-02 1.011351720982552e+04 1.000011351720982e+07 1.036994027303346e+00 9.640733410232651e-01 1.052012268878749e-02 5.110703558172798e-01 5.596652121106369e+01 3.145781164318598e+01 1.215455163817391e-02 3.925542142161358e+01 8.225483071374828e+00 5.145417396647304e-01 3.039406844533769e-01 5.173701326236673e-01 7.980127159475131e-01 0.000000000000000e+00 1.045986245831007e+00 9.614374099984951e-02 0.000000000000000e+00 1.007469725666969e-01 1.077714156018913e-01 0.000000000000000e+00 1.007283526846876e-01 1.036079219053579e+00 
7.015259553511944e+00 1.263309513213594e+00 3.695689032143838e-02 2.333330475633743e+00 3.175949832091960e+02 3.787656644870662e-02 1.031235320830523e+04 9.999798801897392e+06 1.101792522332892e+00 9.369197805686174e-01 1.184763101838734e-02 4.926761662465666e-01 5.812717131382979e+01 5.152723919489556e+01 1.433345682971316e-02 7.298309100051887e+01 1.387521801519547e+01 5.569637064108268e-01 2.362714376952463e-01 5.477955427377876e-01 9.881750335771049e-01 0.000000000000000e+00 1.101429100843194e+00 9.421751788234456e-02 0.000000000000000e+00 1.128616915230924e-01 1.244662568472404e-01 0.000000000000000e+00 1.182525831361393e-01 9.670092086020299e-01 
6.577041198207827e+00 1.168751139001754e+00 2.677138054030272e-02 2.253220165558190e+00 2.558684372166231e+02 2.747770483859828e-02 1.027700006985760e+04 9.999672407613266e+06 1.090271318006246e+00 9.273050384819568e-01 8.154236746060403e-04 4.825300533820089e-01 5.774300666153340e+01 4.795888509289617e+01 1.337969923168937e-02 6.698629474000398e+01 1.064757450190711e+01 5.438674390579216e-01 2.979242668754346e-01 5.423858898363282e-01 9.668271624006133e-01 0.000000000000000e+00 1.043590363339658e+00 9.273149412103172e-02 0.000000000000000e+00 1.033732065819374e-01 1.132046940848280e-01 0.000000000000000e+00 1.047174810166214e-01 9.323250836772832e-01 
5.963404080475311e+00 1.133545632338907e+00 2.556058925637672e-02 2.195607186127936e+00 2.580264581750756e+02 2.782537342524457e-02 1.001752964758997e+04 9.999690146813825e+06 1.084614978325478e+00 9.382207238223550e-01 1.022664715603695e-02 4.855188071914214e-01 5.423719802625432e+01 4.024654617682454e+01 1.200216252269398e-02 5.425054957756859e+01 1.076570357751675e+01 7.114824989141888e-01 2.984529672760681e-01 5.359742977502399e-01 9.814593770498776e-01 0.000000000000000e+00 1.053089025183717e+00 1.046106548753923e-01 0.000000000000000e+00 1.091631462564166e-01 1.186769542061773e-01 0.000000000000000e+00 1.158638836608504e-01 9.417253605771894e-01 
6.617745975407352e+00 1.133167763925172e+00 3.953513421831640e-02 2.000094408320696e+00 2.966087183222297e+02 4.121284494090484e-02 9.692063619669696e+03 9.998462257544829e+06 1.197669582542607e+00 1.783822073382874e+00 6.623861872632333e-03 4.094840086126077e-01 5.660331939095901e+01 6.493250780764161e+01 1.328561785891436e-02 9.635413478718387e+01 1.596628444910112e+01 5.760642948356957e-01 2.816999869237838e-01 5.884092571874950e-01 8.410534096539216e-01 0.000000000000000e+00 8.480245711177097e-01 8.272136459056355e-02 0.000000000000000e+00 9.133653953574858e-02 1.210752559622899e-01 0.000000000000000e+00 1.029921497060504e-01 6.638381041835418e-01 
6.330168570682956e+00 1.045466423505227e+00 3.041915148534623e-02 2.726885415143847e+00 2.971258286755914e+02 3.237723089672241e-02 9.947152283591928e+03 9.999624710215375e+06 1.101481796566876e+00 1.132651705623879e+00 7.330137347986643e-03 4.950628929248867e-01 5.149258591029395e+01 5.229089887658495e+01 1.272853650880751e-02 8.048284514161340e+01 1.064745069621872e+01 5.817328181305497e-01 2.793486097353201e-01 5.896551976415921e-01 8.972253223787564e-01 0.000000000000000e+00 9.352627157242868e-01 9.954126949045514e-02 0.000000000000000e+00 1.071081267239302e-01 1.207554903223061e-01 0.000000000000000e+00 1.080452741253769e-01 9.844172895417884e-01 
6.275745489933247e+00 9.235438665740963e-01 2.371690412772324e-02 1.759661002210924e+00 2.736467715440716e+02 2.664336003482023e-02 9.340120093253063e+03 9.999190290689990e+06 1.135865323564150e+00 1.243788584368420e+00 2.082565599990401e-03 4.849413914521563e-01 4.815590419905224e+01 5.392734489865142e+01 1.249300431632744e-02 8.832652844431946e+01 7.841914107884991e+00 6.072942595403541e-01 2.396436745497638e-01 5.987696217404584e-01 8.133885331195543e-01 0.000000000000000e+00 7.774095611701545e-01 1.026314842738788e-01 0.000000000000000e+00 9.671261822134326e-02 1.233564563693301e-01 0.000000000000000e+00 9.212001618349622e-02 9.525757245831086e-01 
7.362957660946293e+00 1.164571812829663e+00 4.293521977300843e-02 2.026962611327030e+00 3.936279174215221e+02 4.618956993045370e-02 9.761671092649503e+03 9.999073984007783e+06 1.185341404387780e+00 1.189229907310404e+00 5.080490240450897e-03 4.755593019048417e-01 5.135940642900927e+01 7.348009686410404e+01 1.486309327860441e-02 1.125374668931687e+02 1.541120820345455e+01 6.465449540343814e-01 2.587562417296088e-01 6.203098071731175e-01 1.045866864791248e+00 0.000000000000000e+00 8.874657216283817e-01 9.538891096677288e-02 0.000000000000000e+00 1.129346977520935e-01 1.388723686260113e-01 0.000000000000000e+00 1.126943402723914e-01 9.112688952472892e-01 
6.368759852055563e+00 9.896418623371770e-01 2.621799768779522e-02 1.845108767903486e+00 2.925733416944036e+02 2.905984455322592e-02 9.522043826343441e+03 9.999335009106170e+06 1.126731715436374e+00 1.235073106782962e+00 3.251712223596501e-03 4.926855755983901e-01 4.869744040884906e+01 5.503680691752102e+01 1.272342041661267e-02 8.173975108408933e+01 9.875250310616053e+00 6.107586352604000e-01 3.280910295273218e-01 5.952558240542067e-01 8.599780161404813e-01 0.000000000000000e+00 8.161737274150980e-01 9.740190394238366e-02 0.000000000000000e+00 1.008253866645130e-01 1.232446467716824e-01 0.000000000000000e+00 9.475838812732881e-02 9.762099935984869e-01 
7.123443007637137e+00 1.059494553715747e+00 3.379943828734574e-02 1.845866208977366e+00 3.178885388343383e+02 3.610778443763896e-02 9.639703841021121e+03 9.999382250152696e+06 1.178046823887236e+00 1.338622945738572e+00 4.360015419870427e-03 5.120836188993891e-01 5.414382287568515e+01 6.598464425826172e+01 1.433752238197894e-02 9.828715666240987e+01 1.191229555308873e+01 4.611975348444883e-01 2.626534982345835e-01 6.145171643075716e-01 8.422585949488013e-01 0.000000000000000e+00 7.895511343362751e-01 9.143593653402439e-02 0.000000000000000e+00 1.030815210935634e-01 1.270138817814822e-01 0.000000000000000e+00 9.106380520920782e-02 1.027322353940825e+00 
5.143615075508174e+00 1.017308317191226e+00 2.799785491590136e-02 1.848802734623114e+00 2.768668954217545e+02 3.140183160614483e-02 9.713789313449190e+03 1.000003992366772e+07 1.166982882204690e+00 1.350901353214321e+00 3.933100545449163e-03 5.298914719286945e-01 5.160359709714385e+01 5.640380165984412e+01 1.144848149815301e-02 8.054813832528205e+01 1.083088075020413e+01 5.976140718021676e-01 2.607060572393338e-01 6.038923418162268e-01 8.515947077532726e-01 0.000000000000000e+00 7.607981834701918e-01 1.001752776833721e-01 0.000000000000000e+00 1.005337658796830e-01 1.191690803269830e-01 0.000000000000000e+00 9.459223649198945e-02 9.208621510178701e-01 
5.401737121925235e+00 8.426629696518335e-01 1.426057975262277e-02 1.756484417102050e+00 2.497585087270879e+02 1.516036274336641e-02 9.504462719218040e+03 1.000157904960598e+07 1.118124569932576e+00 8.612906205837905e-01 2.997079920110366e-03 6.463333142031491e-01 4.822590847436783e+01 4.106058063838759e+01 8.988315737034111e-03 5.988511947913899e+01 4.185508504660355e+00 6.044142947705998e-01 2.502946569405151e-01 6.050421894563454e-01 9.032162745264410e-01 0.000000000000000e+00 7.481239012030247e-01 1.128481428046111e-01 0.000000000000000e+00 1.100097088371266e-01 1.203001634043626e-01 0.000000000000000e+00 8.540559860327755e-02 1.191859457977021e+00 
7.178029540082354e+00 9.700311401802242e-01 4.007607498197577e-02 1.919611853377460e+00 3.359390596913881e+02 3.993824881957494e-02 9.444489178062511e+03 1.000072731968456e+07 1.250708115575862e+00 1.287732138399527e+00 5.186648227508169e-03 5.586476946399146e-01 3.503942018410628e+01 6.834460972801212e+01 1.226312579111261e-02 1.060969750531888e+02 1.476355504016070e+01 5.722456356730676e-01 2.635110857657421e-01 6.403659392342034e-01 8.603492620194380e-01 0.000000000000000e+00 7.585621806281742e-01 9.788933205876152e-02 0.000000000000000e+00 1.006190767738325e-01 1.382098033166688e-01 0.000000000000000e+00 1.009617648460506e-01 7.893958476409506e-01 
6.312067477527801e+00 9.568280798236979e-01 3.273465580067421e-02 1.894699940922261e+00 3.130216226394003e+02 3.420553275882987e-02 9.324073665616645e+03 1.000039375141728e+07 1.155566955228572e+00 1.356393342087967e+00 2.439619432888689e-03 5.867754398547915e-01 4.755084615316368e+01 6.452738278852159e+01 1.164752911414490e-02 9.545195336395777e+01 1.198176759331606e+01 5.639767014932702e-01 2.525189398408791e-01 6.287161275246159e-01 8.685975784149330e-01 0.000000000000000e+00 7.358038050272869e-01 9.647422770228894e-02 0.000000000000000e+00 1.030468036467728e-01 1.328220567219467e-01 0.000000000000000e+00 9.146003462228661e-02 8.425436208571436e-01 
7.178720205728277e+00 1.035216891330637e+00 4.196052672974020e-02 1.933852329117290e+00 3.578227140346237e+02 4.381274163456032e-02 9.412997192901044e+03 9.999423744332887e+06 1.204124673980004e+00 1.510153636391059e+00 5.432473295323075e-03 5.603843987651841e-01 4.565954722791901e+01 7.328482948061563e+01 1.323540029103789e-02 1.083939073017364e+02 1.580811639888336e+01 5.678712968458595e-01 2.611692443586688e-01 6.370866191833965e-01 8.595693124493988e-01 0.000000000000000e+00 7.752807941090712e-01 9.294887384763637e-02 0.000000000000000e+00 1.033382661599129e-01 1.380017416525550e-01 0.000000000000000e+00 9.891724320561091e-02 7.222473932130711e-01 
7.190598050051808e+00 9.856426942865923e-01 3.750361867537059e-02 1.893823947354025e+00 3.482758366391274e+02 3.902716069690456e-02 9.417575041615795e+03 1.000016650202499e+07 1.185452277085156e+00 1.288976457360351e+00 3.898098901543910e-03 6.033049858994503e-01 4.211781075539638e+01 7.019102357624533e+01 1.209346257265686e-02 1.047599581690009e+02 1.375452923694749e+01 5.836536958043814e-01 2.575271193255924e-01 6.366403972967081e-01 8.528510938414591e-01 0.000000000000000e+00 7.530703163781047e-01 9.961834724245923e-02 0.000000000000000e+00 1.055405501390371e-01 1.365267125549801e-01 0.000000000000000e+00 9.605444990636212e-02 8.156344529195819e-01 
7.842008479562762e+00 1.008348929916394e+00 4.291032020205240e-02 1.959960185159979e+00 3.623943798739596e+02 4.433760357908840e-02 9.442321055338089e+03 9.999907487348936e+06 1.194257953537544e+00 1.266595244167185e+00 4.233439671251776e-03 6.241133838677251e-01 3.659581140294075e+01 7.730626962981640e+01 1.275684615409384e-02 1.293695664368092e+02 1.587743317243262e+01 5.626050890067625e-01 2.598019417805353e-01 6.601079657866341e-01 8.685246928740529e-01 0.000000000000000e+00 7.520742950257022e-01 9.830431117006763e-02 0.000000000000000e+00 1.072101189664665e-01 1.463331122126819e-01 0.000000000000000e+00 1.001681929502846e-01 7.120858913906516e-01 
8.074143188793178e+00 8.786623933333613e-01 4.361072238486314e-02 1.935791737233331e+00 3.611265467985808e+02 4.480318718804038e-02 9.645482442267547e+03 9.999740199522277e+06 1.215871840336634e+00 1.275827017071490e+00 3.769201571868009e-03 5.947562003730559e-01 3.739457357449638e+01 7.791432531373417e+01 1.314253597295274e-02 1.115706554100576e+02 1.644655740987809e+01 5.783090485626476e-01 2.631981462577103e-01 6.538930501948419e-01 8.522139658853142e-01 0.000000000000000e+00 7.687336521542378e-01 9.668335783497881e-02 0.000000000000000e+00 1.040882085297110e-01 1.435003661443481e-01 0.000000000000000e+00 9.962622327791798e-02 6.933021288784884e-01 
7.975486175937971e+00 1.047972186224074e+00 4.303719452450779e-02 2.032330240716396e+00 3.682511048653787e+02 4.382814188245696e-02 8.708868065510962e+03 1.000004009055673e+07 1.217260977730587e+00 1.300037556905042e+00 3.329817903768666e-03 6.101971255387321e-01 3.722753513127930e+01 8.100533444680745e+01 1.262128092188235e-02 1.202078664942147e+02 1.609595112664215e+01 5.962795523968892e-01 2.640346893297967e-01 6.659838699500276e-01 8.438715006387574e-01 0.000000000000000e+00 7.716505954915039e-01 9.826462079047434e-02 0.000000000000000e+00 1.062445680771580e-01 1.403522957579257e-01 0.000000000000000e+00 1.022195034977171e-01 7.115700198403984e-01 
8.415823116425422e+00 1.012955952135584e+00 5.048719930737378e-02 1.981869672721642e+00 4.128327740856868e+02 5.092769344816787e-02 9.228309376099536e+03 9.999800855199406e+06 1.215649189402100e+00 1.256379125985150e+00 3.610824911298392e-03 6.347319130533554e-01 3.096087337933790e+01 8.753483009931723e+01 1.425877584036835e-02 1.331101256275825e+02 1.807991982718621e+01 5.733477885621809e-01 2.543897212144719e-01 6.816685076170940e-01 8.479157382844784e-01 0.000000000000000e+00 7.616543000331633e-01 9.750408802610931e-02 0.000000000000000e+00 1.064278536558794e-01 1.555297269435325e-01 0.000000000000000e+00 1.048962066196415e-01 7.643602270786651e-01 
7.844956567362149e+00 1.007058635556763e+00 4.331059358097121e-02 1.964682124278999e+00 3.731462487857247e+02 4.477792260968323e-02 9.313471505041414e+03 9.999968377761697e+06 1.193025576638303e+00 1.285399440827445e+00 3.686147913160390e-03 6.161436321837781e-01 3.640403718675383e+01 8.040388520242891e+01 1.416238641128342e-02 1.169906076717150e+02 1.578724675101460e+01 5.729814703434462e-01 2.542518164491154e-01 6.615588813688082e-01 8.529736689032161e-01 0.000000000000000e+00 7.565188378748350e-01 9.809437778995056e-02 0.000000000000000e+00 1.072927306320560e-01 1.462744775408135e-01 0.000000000000000e+00 9.842714972781832e-02 7.451348953756115e-01 
8.019691826099439e+00 1.020847186157452e+00 4.451843944666842e-02 1.974846821162139e+00 4.109501596819375e+02 4.474684565228404e-02 9.358638105454400e+03 1.000000852852378e+07 1.230220657622288e+00 1.269988876035223e+00 4.029930938849219e-03 6.308507494697621e-01 3.252623471041068e+01 7.808180276436025e+01 1.401379994219315e-02 1.177081377171722e+02 1.609457298178648e+01 5.495288957280403e-01 2.539285996426680e-01 6.571114763564428e-01 8.453448102397569e-01 0.000000000000000e+00 7.660584668091968e-01 9.791835671336858e-02 0.000000000000000e+00 1.041658166093517e-01 1.475705329692899e-01 0.000000000000000e+00 9.968352546080023e-02 6.369786105638475e-01 
8.457274962471470e+00 1.069261762830866e+00 4.772631667484128e-02 2.025796913574054e+00 4.015012602657354e+02 4.817717722561989e-02 9.400258358199895e+03 9.999697370061321e+06 1.250145175787653e+00 1.234142633774485e+00 3.614810893030244e-03 6.130987856123737e-01 3.362358188589705e+01 8.624592339212293e+01 1.463561009133865e-02 1.257660590359803e+02 1.781698914529795e+01 5.916024624188619e-01 2.611258028500655e-01 6.583440997432891e-01 8.929680695856432e-01 0.000000000000000e+00 8.164671318427510e-01 9.714038718415205e-02 0.000000000000000e+00 1.075862565839594e-01 1.474242864726196e-01 0.000000000000000e+00 1.069278543617853e-01 6.633225069879068e-01 
8.534869216974315e+00 1.051358689361978e+00 5.329066247220666e-02 2.116964788698859e+00 4.189865710392687e+02 5.281791240352033e-02 9.161736039011941e+03 9.999855350987457e+06 1.230206772950389e+00 1.286326338482083e+00 3.726045374587436e-03 6.287760093110041e-01 3.069605763932309e+01 9.184578324232058e+01 1.496266794654498e-02 1.363889172682192e+02 1.975972203716178e+01 5.758296981812647e-01 2.630030593813201e-01 6.773769990906096e-01 8.570955936803439e-01 0.000000000000000e+00 8.031039765272991e-01 9.298776659362581e-02 0.000000000000000e+00 1.047949140745840e-01 1.546566226328603e-01 0.000000000000000e+00 9.997805373907558e-02 5.868060917231851e-01 
9.404288652086249e+00 1.117659602226876e+00 5.474396786549852e-02 2.045792027618870e+00 4.166428251643121e+02 5.532868503630362e-02 9.435305615798397e+03 9.999329770108778e+06 1.269886520175110e+00 1.365564287459767e+00 3.290629983041109e-03 6.028821412801052e-01 3.044092128270390e+01 9.732344287310011e+01 1.609511770241669e-02 1.417049583003981e+02 2.054093624529077e+01 5.270758906130060e-01 2.678489388032084e-01 6.727653028965827e-01 8.283803053056807e-01 0.000000000000000e+00 8.083613561754824e-01 8.988821972086219e-02 0.000000000000000e+00 1.026586209178804e-01 1.501109544951754e-01 0.000000000000000e+00 1.060186593635230e-01 5.959081251220930e-01 
9.017961469137003e+00 1.059228239657162e+00 6.168515397481727e-02 2.048349356070551e+00 4.640701484922737e+02 5.791640042225530e-02 9.421669352697605e+03 9.999630921673015e+06 1.092338530492851e+00 1.536634776631167e+00 2.106956819861510e-03 5.709440104051211e-01 3.456875063563673e+01 9.277321811124705e+01 1.297182063080421e-02 1.600697655501388e+02 2.225140160230164e+01 6.008304279337739e-01 2.652898957245665e-01 7.004070712293174e-01 7.948841509221748e-01 0.000000000000000e+00 7.747790522070512e-01 9.138091498447144e-02 0.000000000000000e+00 9.984150741310956e-02 1.468784623624052e-01 0.000000000000000e+00 1.094191539287058e-01 4.272955818972166e-01 
8.871236927695490e+00 1.019805715298233e+00 5.415186677679737e-02 2.058865060787035e+00 4.207472099809438e+02 5.403311043460234e-02 9.107599712148953e+03 9.999758013449751e+06 1.261282928432066e+00 1.372534239841670e+00 2.933092713792831e-03 6.335698510957671e-01 2.851229924854590e+01 9.581008367172026e+01 1.478542659820477e-02 1.446154060048802e+02 1.981995064763489e+01 5.779794773058987e-01 2.622626520724131e-01 6.846504565311003e-01 8.370186718613462e-01 0.000000000000000e+00 7.630294845810268e-01 9.455102529113743e-02 0.000000000000000e+00 1.032709016595598e-01 1.534928283418420e-01 0.000000000000000e+00 1.063330474616659e-01 5.224374630541875e-01 
8.922073629682810e+00 1.045037165020435e+00 5.469814011395277e-02 2.040521484404340e+00 4.308848298187278e+02 5.442603130690280e-02 9.135778614132556e+03 9.999670596856318e+06 1.254215587624208e+00 1.377086973181009e+00 2.963515961555075e-03 6.227783280471519e-01 3.067799655292824e+01 9.399069592653029e+01 1.546440113096271e-02 1.288299797762410e+02 2.035794598197994e+01 5.858878767095302e-01 2.574608166307045e-01 6.791177268700969e-01 8.301314412810825e-01 0.000000000000000e+00 7.966983089188189e-01 9.320507849867821e-02 0.000000000000000e+00 1.044427829379007e-01 1.511343014452616e-01 0.000000000000000e+00 1.052134362011205e-01 5.745016517440091e-01 
9.809643775337079e+00 1.121175502718203e+00 5.538923661396138e-02 2.152766449062658e+00 4.485509264669913e+02 5.773457218528787e-02 9.356386845394323e+03 9.999301151636396e+06 1.241791437104745e+00 1.268616113105809e+00 3.610051747733047e-03 6.540362211100772e-01 2.787634403413364e+01 9.615741849541482e+01 1.619034970494205e-02 1.404430995135706e+02 2.104682792869731e+01 5.777899689634891e-01 2.596469491087569e-01 6.889962944514804e-01 8.523614202617916e-01 0.000000000000000e+00 8.025200911475617e-01 9.664707942845317e-02 0.000000000000000e+00 9.851631746875705e-02 1.541709733261729e-01 0.000000000000000e+00 1.069816910551949e-01 5.482382821475384e-01 
9.334558550956539e+00 1.125395885156005e+00 5.270130512722038e-02 2.150627897095932e+00 4.145510324486996e+02 5.387959587048397e-02 9.245042614991649e+03 9.999414188875584e+06 1.262481235906542e+00 1.447297959303570e+00 3.097309427027908e-03 6.151187577623317e-01 3.273781621348311e+01 9.375577640220426e+01 1.546007567611234e-02 1.386592497618155e+02 2.102595162549225e+01 5.793924661753387e-01 2.672180599988831e-01 6.650616838913447e-01 8.405573581876614e-01 0.000000000000000e+00 8.214699876404519e-01 9.156419873983843e-02 0.000000000000000e+00 1.032992920064675e-01 1.413031809589473e-01 0.000000000000000e+00 1.031606151485301e-01 2.917844742335262e-01 
1.064180298059357e+01 1.150339101602452e+00 6.809792897405322e-02 2.205663635405321e+00 4.985246145667323e+02 6.719043457643112e-02 9.067115147102366e+03 9.999017567208093e+06 1.315445756908385e+00 1.407246053894105e+00 2.881236924844746e-03 6.521814445657700e-01 2.144413071273228e+01 1.095012096626227e+02 1.579704223037431e-02 1.733059125724506e+02 2.619337609722189e+01 5.808374354830186e-01 2.689345632573480e-01 7.056701366681979e-01 8.290619068706798e-01 0.000000000000000e+00 8.389577063755103e-01 8.965804376214345e-02 0.000000000000000e+00 1.011258226512712e-01 1.592613134775111e-01 0.000000000000000e+00 1.166246695344779e-01 2.798628686238462e-01 
1.076680174620726e+01 1.151891856204861e+00 7.016715199434700e-02 2.227414482817803e+00 4.425890560736925e+02 7.132403105632382e-02 8.957248836581712e+03 9.998675249551177e+06 1.260073940459989e+00 1.502457172583632e+00 2.404278913934211e-03 6.187574424329314e-01 2.783630507913799e+01 1.213620964297745e+02 1.625385530446206e-02 1.810452774246605e+02 2.762390953952787e+01 6.257879028106134e-01 2.744387974306381e-01 7.205368381828618e-01 8.434207188141477e-01 0.000000000000000e+00 8.383716400636974e-01 8.726821239011125e-02 0.000000000000000e+00 1.053099984039498e-01 1.580364476298639e-01 0.000000000000000e+00 1.172738263358942e-01 4.101819350907343e-01 
9.727167973103386e+00 1.305546975600344e+00 7.253260701162115e-02 2.267916978495249e+00 5.084124555307730e+02 7.592523708436116e-02 9.389668772338962e+03 9.998638280325640e+06 1.259841676118291e+00 1.436385104306128e+00 1.841992442968832e-03 5.852975374673580e-01 2.484919493046182e+01 1.221546190150149e+02 1.785731756039126e-02 1.777906624407613e+02 2.840803155965656e+01 5.940460206471790e-01 2.682569813253762e-01 7.159374526772414e-01 8.053613536669373e-01 0.000000000000000e+00 8.493902685260617e-01 9.195652558532624e-02 0.000000000000000e+00 1.011357475575814e-01 1.523700111942111e-01 0.000000000000000e+00 1.212194966374691e-01 2.423294483581613e-01 
1.120671517777150e+01 1.242487755642360e+00 7.259549528307045e-02 2.354668860625847e+00 5.141573746323671e+02 7.444496048917118e-02 8.865475534007805e+03 9.998491540228363e+06 1.311347466247382e+00 1.482135008312470e+00 2.141269845162171e-03 6.200617426683421e-01 2.212193767142740e+01 1.245631096042372e+02 1.869056716730929e-02 1.783225303321150e+02 2.866127460582586e+01 5.946268042581967e-01 2.703795177890972e-01 7.163805171366167e-01 8.110854303364520e-01 0.000000000000000e+00 8.597574535301888e-01 8.757030858587328e-02 0.000000000000000e+00 9.745746349161027e-02 1.578076539230956e-01 0.000000000000000e+00 1.189614947812796e-01 2.024777156096327e-01 
1.108652649257466e+01 1.222933681834540e+00 7.451543826692664e-02 2.294088997500391e+00 5.218464156445947e+02 7.431778273963605e-02 9.010193896478026e+03 9.998699529716078e+06 1.264625974368062e+00 1.496928769997220e+00 1.994491510430766e-03 6.180610085979737e-01 2.281498409715213e+01 1.239157136319213e+02 1.636465870401459e-02 1.845015385273491e+02 2.880049554922652e+01 5.959026654790078e-01 2.693150028309608e-01 7.274030798154636e-01 8.035202905868887e-01 0.000000000000000e+00 8.454826444489114e-01 8.852107546835541e-02 0.000000000000000e+00 9.889788866708196e-02 1.581162985337268e-01 0.000000000000000e+00 1.196905697812431e-01 2.079001247188347e-01 
1.104148848868462e+01 1.225513372033185e+00 7.425764962768867e-02 2.304402569090559e+00 5.173261158492713e+02 7.403873632597385e-02 9.024803035936973e+03 9.998648086888790e+06 1.252781146506396e+00 1.515529027206815e+00 1.968646521579666e-03 6.101187237518211e-01 2.369261006542363e+01 1.233129935333230e+02 1.712196064415846e-02 1.834079487163895e+02 2.871001445703732e+01 6.019370366482276e-01 2.716459102314471e-01 7.227477228084573e-01 8.045792158436221e-01 0.000000000000000e+00 8.513923888790242e-01 8.759285206113307e-02 0.000000000000000e+00 9.784579086795267e-02 1.565136752058065e-01 0.000000000000000e+00 1.196675450420912e-01 2.046008664706387e-01 
1.094258273030434e+01 1.234535112676610e+00 7.468317559329847e-02 2.306630937502919e+00 5.127661821267582e+02 7.424782394792540e-02 8.946827780028836e+03 9.998571673015628e+06 1.253675559708902e+00 1.534074172660240e+00 1.668924392824079e-03 6.062855379900125e-01 2.408627339587534e+01 1.250264206255058e+02 1.703281260795433e-02 1.852327203768305e+02 2.894569667761862e+01 6.054614229109756e-01 2.721724478400349e-01 7.243774772226609e-01 8.019214209473906e-01 0.000000000000000e+00 8.488973987151991e-01 8.784653829838139e-02 0.000000000000000e+00 9.835161133326981e-02 1.560453619102966e-01 0.000000000000000e+00 1.204508748827254e-01 2.022989966312739e-01 
1.095629157070882e+01 1.255981313631610e+00 7.625955672101034e-02 2.281691945636503e+00 5.232774403643861e+02 7.771153707308318e-02 8.912111821881605e+03 9.998527350368891e+06 1.266321867297488e+00 1.537372212065631e+00 1.782351221767740e-03 6.222725774708189e-01 2.378580224089404e+01 1.262146177597686e+02 1.802095019836028e-02 1.896233011523408e+02 2.962795138129997e+01 6.133229996858524e-01 2.665664257479383e-01 7.297013896712289e-01 8.044472099774873e-01 0.000000000000000e+00 8.478661740403590e-01 8.857884716736930e-02 0.000000000000000e+00 9.970982169953675e-02 1.531121760240239e-01 0.000000000000000e+00 1.213988053270706e-01 2.015458993687264e-01 
1.169699078599754e+01 1.468270509418413e+00 8.087354362738249e-02 2.298310973457717e+00 5.263923961167329e+02 8.550954079225326e-02 9.269264632256865e+03 9.997609912978528e+06 1.324524636267127e+00 1.611080499582907e+00 7.210740512246135e-04 5.732344469573127e-01 2.077832634000825e+01 1.421217613595423e+02 2.084271097873962e-02 2.019975081829808e+02 3.198904604276422e+01 5.408314892847513e-01 2.737126460875485e-01 7.298801305108616e-01 7.602334852323994e-01 0.000000000000000e+00 8.672137173023193e-01 7.902353766128824e-02 0.000000000000000e+00 9.486359729692301e-02 1.572513358751474e-01 0.000000000000000e+00 1.251456441279979e-01 2.743409722499373e-01 
1.113806651601991e+01 1.300114130446678e+00 7.692766825572428e-02 2.335944907599870e+00 5.192922137189780e+02 7.773503894583880e-02 8.933228115920745e+03 9.998401690346833e+06 1.274033963352012e+00 1.553821064549777e+00 1.825878952878367e-03 6.153100113310412e-01 2.350652429952042e+01 1.298055819984210e+02 1.772097202750740e-02 1.896782948007912e+02 3.019392558616713e+01 6.063940405623165e-01 2.745199788736695e-01 7.294361123554411e-01 8.056243798563665e-01 0.000000000000000e+00 8.566933917803290e-01 8.628551110076038e-02 0.000000000000000e+00 9.823077834068855e-02 1.568005551198067e-01 0.000000000000000e+00 1.225900975806200e-01 2.058062778049740e-01 
1.140077438826996e+01 1.293932420315554e+00 7.790556917213069e-02 2.329973902882126e+00 5.260308753551442e+02 7.873177449542434e-02 8.871258779677639e+03 9.998330129729956e+06 1.277264090369573e+00 1.558000186233933e+00 1.378383451542083e-03 6.147257878183652e-01 2.213712864169796e+01 1.318623197520664e+02 1.802717495923832e-02 1.949194191562399e+02 3.048006507736361e+01 6.030621501166267e-01 2.715099795209985e-01 7.339956178480476e-01 8.002733663769954e-01 0.000000000000000e+00 8.560687944243905e-01 8.575575403994071e-02 0.000000000000000e+00 9.826168451133917e-02 1.589563061621851e-01 0.000000000000000e+00 1.226278485685962e-01 2.015172730973417e-01 
1.140825137230618e+01 1.289711071984672e+00 7.742350883196462e-02 2.313692444419865e+00 5.218357617780714e+02 7.817630755981246e-02 8.880369938188185e+03 9.998370397736056e+06 1.276557191111192e+00 1.575043499811555e+00 1.356344761560995e-03 6.129164929144153e-01 2.261232257525674e+01 1.310758694393905e+02 1.796721054316126e-02 1.945180999495001e+02 3.032286441021535e+01 5.967345154636412e-01 2.710253956042784e-01 7.324306352847672e-01 7.960507457005660e-01 0.000000000000000e+00 8.533286877458048e-01 8.532303816491441e-02 0.000000000000000e+00 9.769816618871451e-02 1.581241356366732e-01 0.000000000000000e+00 1.220624220053465e-01 2.025430529528399e-01 
1.139915008266892e+01 1.387934372632746e+00 7.977689128107761e-02 2.305098926142103e+00 5.166762197524773e+02 8.377886797295603e-02 8.839642942780045e+03 9.997938941940079e+06 1.315356186968586e+00 1.615027459408462e+00 6.749287650096661e-04 6.084136033748059e-01 2.222560704946558e+01 1.396346173699444e+02 1.948689758129380e-02 2.039413727014632e+02 3.189638016078357e+01 5.884087432232419e-01 2.691627132145307e-01 7.397580774297685e-01 7.900072766959638e-01 0.000000000000000e+00 8.506127495643770e-01 8.319218085797234e-02 0.000000000000000e+00 9.941534431677426e-02 1.581951599434700e-01 0.000000000000000e+00 1.253912685350278e-01 2.632760397742502e-01 
1.143503532461144e+01 1.336497438283749e+00 7.951995732130264e-02 2.313715263742434e+00 5.231153601966506e+02 8.178669768693157e-02 8.971616908156724e+03 9.998101667513099e+06 1.294611444995937e+00 1.595713819386569e+00 1.052741664427220e-03 6.047419965021219e-01 2.223309977750966e+01 1.358176811543697e+02 1.867749204947973e-02 1.994766915510840e+02 3.137618178309299e+01 5.926042157922731e-01 2.721668281614500e-01 7.357758837293685e-01 7.901391421293325e-01 0.000000000000000e+00 8.579773505054697e-01 8.411759195341173e-02 0.000000000000000e+00 9.793866250048748e-02 1.570462985380996e-01 0.000000000000000e+00 1.244434590105540e-01 2.083021695783132e-01 
1.138721201131728e+01 1.342454430364872e+00 7.937968966576528e-02 2.313611376223208e+00 5.273440748665250e+02 8.172341431132324e-02 8.987077275761685e+03 9.998108343297388e+06 1.292043734811237e+00 1.598415524660134e+00 9.744111256493740e-04 6.017366704907192e-01 2.224972052798763e+01 1.353890351773148e+02 1.879698222408050e-02 1.988161867277175e+02 3.128091039045579e+01 5.890070085301933e-01 2.713379729608097e-01 7.351396268669412e-01 7.856576435543718e-01 0.000000000000000e+00 8.563323781831523e-01 8.421253094086456e-02 0.000000000000000e+00 9.739048554148796e-02 1.565186952163360e-01 0.000000000000000e+00 1.243109679358372e-01 2.013066841832389e-01 
1.222441150226921e+01 1.438232380928097e+00 8.345003997473580e-02 2.314252210439205e+00 5.343124509844985e+02 8.919887001691414e-02 8.897614015209763e+03 9.997663279406073e+06 1.342659626175452e+00 1.660039555067921e+00 6.947771602757577e-04 6.149930338121792e-01 2.007561916511192e+01 1.459752929335496e+02 2.083734541337219e-02 2.134656784777909e+02 3.357926244703148e+01 5.785223679423178e-01 2.699709706085204e-01 7.471025161069453e-01 7.832691919435685e-01 0.000000000000000e+00 8.599414054217370e-01 7.900948386815836e-02 0.000000000000000e+00 9.733423725197222e-02 1.601139332980798e-01 0.000000000000000e+00 1.277782218775042e-01 2.564841755654002e-01 
1.244167356162738e+01 1.419410446511892e+00 8.390388529903027e-02 2.354559831057030e+00 5.328504270410916e+02 8.834106682685097e-02 8.824994851573350e+03 9.997613918579610e+06 1.350622849485361e+00 1.665136822221319e+00 6.859643805795213e-04 6.034895461134301e-01 1.975768346203290e+01 1.471778431903009e+02 2.083825141473217e-02 2.109042235812197e+02 3.366866216102655e+01 5.763915280617598e-01 2.741872652659921e-01 7.431087679438826e-01 7.777354568561062e-01 0.000000000000000e+00 8.735967411527905e-01 7.882646293775920e-02 0.000000000000000e+00 9.583427228938753e-02 1.602280159531613e-01 0.000000000000000e+00 1.280911288827317e-01 2.048660922162773e-01 
1.249129964138365e+01 1.433282882294584e+00 8.549850045478473e-02 2.336279987209488e+00 5.403044393078914e+02 8.919447444429690e-02 8.906973505338328e+03 9.997689902855892e+06 1.330770068283827e+00 1.675097338554890e+00 4.284452482414232e-04 5.981320820129540e-01 1.979254722805275e+01 1.481684161416714e+02 2.022852438644785e-02 2.149899004670582e+02 3.406351854886264e+01 5.720600612246864e-01 2.748365549633543e-01 7.476111282129504e-01 7.713314967350758e-01 0.000000000000000e+00 8.733155920685105e-01 7.849189903008789e-02 0.000000000000000e+00 9.560766003210053e-02 1.598294893582108e-01 0.000000000000000e+00 1.293776868123488e-01 2.003306993971481e-01 
1.257993008540000e+01 1.489273169342459e+00 8.712986068881391e-02 2.346269349109010e+00 5.394611875619801e+02 9.243790184080931e-02 8.891478345752363e+03 9.997378955986466e+06 1.350790882774976e+00 1.702359740488181e+00 1.775958014770989e-04 5.956461502442469e-01 1.918560059560113e+01 1.535533067792878e+02 2.102838217783152e-02 2.201621037677613e+02 3.506351144693475e+01 5.713507701461135e-01 2.745040432311798e-01 7.515542745372126e-01 7.659130209359728e-01 0.000000000000000e+00 8.745640427983714e-01 7.781513554167135e-02 0.000000000000000e+00 9.593983390971167e-02 1.604534936661239e-01 0.000000000000000e+00 1.313359795372315e-01 2.071485805999471e-01 
1.276526177219476e+01 1.528003501460508e+00 8.895946470868490e-02 2.345378790396716e+00 5.446193318198086e+02 9.547421677785969e-02 8.858493742165578e+03 9.997254385026403e+06 1.365611354020356e+00 1.731510680918092e+00 1.281137302800927e-04 5.989786750721025e-01 1.870247690117299e+01 1.569960897824961e+02 2.173838837203697e-02 2.252598066713209e+02 3.600271922983168e+01 5.685163486892365e-01 2.747241218970544e-01 7.563213184630644e-01 7.631431061753819e-01 0.000000000000000e+00 8.755898216618638e-01 7.621649249087864e-02 0.000000000000000e+00 9.588988049079851e-02 1.606213988820553e-01 0.000000000000000e+00 1.330193410532868e-01 2.168894782100651e-01 
1.277280671707196e+01 1.560496211234969e+00 9.021220189858400e-02 2.350882978607800e+00 5.495377161283186e+02 9.777154928542012e-02 8.966789013303318e+03 9.997072331629783e+06 1.374869270342680e+00 1.719283612687321e+00 1.042161480341451e-04 5.928680844699774e-01 1.818855206577123e+01 1.595465358215516e+02 2.221408916572208e-02 2.270909610398301e+02 3.659219706434111e+01 5.651556638289087e-01 2.745724952743325e-01 7.575320629140507e-01 7.589665827981145e-01 0.000000000000000e+00 8.797061830433336e-01 7.601069577411948e-02 0.000000000000000e+00 9.626780664789469e-02 1.602848201003633e-01 0.000000000000000e+00 1.343985977900788e-01 2.207424935068889e-01 
1.287029289410793e+01 1.564560792553039e+00 9.058539818035334e-02 2.356112033078082e+00 5.499397265200311e+02 9.835299533477079e-02 8.932843071079840e+03 9.997037421602357e+06 1.383255453706152e+00 1.726288543893705e+00 1.028054108308267e-04 5.945301049986473e-01 1.792502253086009e+01 1.605540212216848e+02 2.250213525283570e-02 2.281381400781818e+02 3.681908099641895e+01 5.640487175869167e-01 2.746054859480264e-01 7.580883687731368e-01 7.589369385985503e-01 0.000000000000000e+00 8.810432901938878e-01 7.558496528349029e-02 0.000000000000000e+00 9.628917639978279e-02 1.606996505054085e-01 0.000000000000000e+00 1.346504719476279e-01 2.145191091728419e-01 
1.294239082834200e+01 1.571838312220216e+00 9.111628975503019e-02 2.359376811207560e+00 5.517074605134823e+02 9.878526987845432e-02 8.941744197132732e+03 9.996991487199685e+06 1.384197253544143e+00 1.728758885840764e+00 1.226579862648107e-04 5.933903556998128e-01 1.784113170658841e+01 1.610985586080204e+02 2.256717563227540e-02 2.288591553493304e+02 3.699956305444999e+01 5.627510795290543e-01 2.748736111976810e-01 7.586864539422495e-01 7.578854776842661e-01 0.000000000000000e+00 8.834004589759427e-01 7.539686319559745e-02 0.000000000000000e+00 9.627324787213035e-02 1.608020366617750e-01 0.000000000000000e+00 1.350164034599462e-01 2.129399713842161e-01 
1.301374793354486e+01 1.565930130975705e+00 9.093238314436225e-02 2.360381649467107e+00 5.509793244131873e+02 9.829784733930558e-02 8.907065612214046e+03 9.996976154671554e+06 1.384268377944444e+00 1.736711459741382e+00 1.303624870243089e-04 5.958050140828697e-01 1.791037253771925e+01 1.607796808639397e+02 2.253639142092344e-02 2.287012527360363e+02 3.690123393348263e+01 5.631033911864287e-01 2.751188064881690e-01 7.585075719795520e-01 7.576089964344475e-01 0.000000000000000e+00 8.820358732432251e-01 7.511118780258251e-02 0.000000000000000e+00 9.602550565607330e-02 1.608252659477560e-01 0.000000000000000e+00 1.346572360920207e-01 2.141651839868258e-01 
1.308209327171870e+01 1.540109704842126e+00 9.021786460379147e-02 2.358628777499818e+00 5.494385624193106e+02 9.696231776181061e-02 8.860175613414485e+03 9.997065118078850e+06 1.379369845325296e+00 1.740681838538066e+00 2.415898446968884e-04 6.002633874620751e-01 1.815826770470472e+01 1.589196920271257e+02 2.221565835604995e-02 2.272007645234392e+02 3.657443383423941e+01 5.657510144335648e-01 2.752167575211281e-01 7.574029402482551e-01 7.594484794794280e-01 0.000000000000000e+00 8.796622255165140e-01 7.529264555569246e-02 0.000000000000000e+00 9.574749416152421e-02 1.608224145530440e-01 0.000000000000000e+00 1.337727566057078e-01 2.042902779195829e-01 
1.337195549240410e+01 1.645393577175279e+00 9.434776873074381e-02 2.368156882683071e+00 5.627043128173354e+02 1.042710822107310e-01 8.974512934079838e+03 9.996581017172839e+06 1.419921128175206e+00 1.761992498252439e+00 2.812061742028805e-04 5.955900541794993e-01 1.680365728553459e+01 1.669477568396123e+02 2.425453752365140e-02 2.356976852306452e+02 3.860252432597451e+01 5.526097449906314e-01 2.757445533266465e-01 7.637637839299112e-01 7.504857540101966e-01 0.000000000000000e+00 8.874725312090114e-01 7.210038021258808e-02 0.000000000000000e+00 9.621189132478637e-02 1.607088311713789e-01 0.000000000000000e+00 1.378968100009843e-01 2.387608973807587e-01 
