# Supplementary material for: Regulation of tissue growth in plants – A mathematical modeling study on shade avoidance response in Arabidopsis hypocotyls
Source: Front Plant Sci. 2024 Feb 28;15:1285655. doi: 10.3389/fpls.2024.1285655 (PMC10938469; doi:10.3389/fpls.2024.1285655)
Supplement: Data Sheet 2 — Mathematical code and various associated files. [file DataSheet_2.zip › Favre_Scripts_final/J0p1perc_Hyp_best16_fit.txt]

   1.0000000e+00   2.3437457e+03   1.2044119e+00   1.2044119e+00   7.4689359e-01   7.4689359e-01
   2.0000000e+00   2.0528580e+01   1.2045335e+00   1.2055394e+00   7.4539139e-01   7.4867760e-01
   3.0000000e+00   6.0529637e+00   1.2061620e+00   1.2085789e+00   7.4452654e-01   7.5058622e-01
   4.0000000e+00   1.1518115e+01   1.2181297e+00   1.2125783e+00   7.5588450e-01   7.4299968e-01
   5.0000000e+00   3.1908510e+04   1.2065067e+00   1.2069293e+00   7.4408226e-01   7.5102165e-01
   6.0000000e+00   2.3981528e+01   1.2046425e+00   1.2049063e+00   7.4665182e-01   7.4722697e-01
   7.0000000e+00   3.3057580e+03   1.2044378e+00   1.2053658e+00   7.4886942e-01   7.4508627e-01
   8.0000000e+00   1.0067025e+07   1.2079702e+00   1.2071001e+00   7.5072487e-01   7.4488379e-01
   9.0000000e+00   2.5880250e+00   1.2049971e+00   1.2088256e+00   7.6133273e-01   7.3480314e-01
   1.0000000e+01   1.4965775e+00   1.2078206e+00   1.2056122e+00   7.4299262e-01   7.5231667e-01
   1.1000000e+01   1.6251194e-02   1.2046038e+00   1.2043079e+00   7.4590183e-01   7.4791761e-01
   1.2000000e+01   3.5421300e+00   1.2100671e+00   1.2049523e+00   7.3347941e-01   7.6238261e-01
   1.3000000e+01   1.3194124e+01   1.2061997e+00   1.2092563e+00   7.5587410e-01   7.4032917e-01
   1.4000000e+01   9.6163110e+02   1.2052782e+00   1.2074287e+00   7.4689359e-01   7.4689359e-01
   1.5000000e+01   5.2182670e+02   1.2044156e+00   1.2044094e+00   7.4695041e-01   7.4683713e-01
   1.6000000e+01   9.6844898e+02   1.2049086e+00   1.2057350e+00   7.3585195e-01   7.5953249e-01
   1.7000000e+01   5.5966217e+02   1.2058147e+00   1.2035886e+00   7.5591416e-01   7.3805155e-01
   1.8000000e+01   4.6925782e-01   1.2076171e+00   1.2092712e+00   7.6192069e-01   7.3226821e-01
   1.9000000e+01   4.6294564e-01   1.2044283e+00   1.2044248e+00   7.4586113e-01   7.4796116e-01
   2.0000000e+01   7.8491671e-01   1.2066148e+00   1.2077663e+00   7.2425005e-01   7.7539208e-01
   2.1000000e+01   1.0148201e+00   1.2228236e+00   1.2158730e+00   7.1872619e-01   7.7655088e-01
   2.2000000e+01   0.0000000e+00   1.2044119e+00   1.2044119e+00   7.4689359e-01   7.4689359e-01
   2.3000000e+01   1.3223912e+00   1.2121790e+00   1.2105063e+00   7.9498177e-01   7.1372816e-01
   2.4000000e+01   5.1572092e-02   1.2046635e+00   1.2048519e+00   7.4197985e-01   7.5189021e-01
   2.5000000e+01   0.0000000e+00   1.2044119e+00   1.2044119e+00   7.4689359e-01   7.4689359e-01
   2.6000000e+01   1.1706459e-01   1.2057604e+00   1.2043382e+00   7.5662167e-01   7.3832431e-01
   2.7000000e+01   1.3351402e-01   1.2083022e+00   1.2106264e+00   7.6422634e-01   7.3035461e-01
   2.8000000e+01   0.0000000e+00   1.2044119e+00   1.2044119e+00   7.4689359e-01   7.4689359e-01
   2.9000000e+01   1.3818176e-01   1.2059340e+00   1.2079472e+00   7.3090618e-01   7.6745673e-01
   3.0000000e+01   1.8623839e+00   1.2045990e+00   1.2043023e+00   7.4756196e-01   7.4625230e-01
