# Supplementary material for: Regulation of tissue growth in plants – A mathematical modeling study on shade avoidance response in Arabidopsis hypocotyls
Source: Front Plant Sci. 2024 Feb 28;15:1285655. doi: 10.3389/fpls.2024.1285655 (PMC10938469; doi:10.3389/fpls.2024.1285655)
Supplement: Data Sheet 2 — Mathematical code and various associated files. [file DataSheet_2.zip › Favre_Scripts_final/bestin_9.dat]

1.275499597808269e+03 1.941340324678053e+01 5.940859851237261e+00 1.133005176611107e+01 3.069323018569401e+04 2.498851526159217e+01 3.340802941768479e+03 9.960306308014505e+06 2.540258813129667e+00 1.469385159370328e+00 1.539935916022261e-02 3.437457306376347e+00 1.291801572799444e+01 9.198810909964460e+02 1.146894629371787e+00 9.380329294976159e+02 5.290389815065837e+02 4.668336864035653e-01 4.587140754741871e-01 7.780106705640871e-01 1.001376450474273e+00 0.000000000000000e+00 1.290859706996985e+00 5.115077587930589e-02 0.000000000000000e+00 1.140914004747973e-01 1.326834673376561e-01 0.000000000000000e+00 1.312557026713988e-01 1.510442045392678e+00 
1.291819136876333e+03 1.856031910333774e+01 5.942153238514404e+00 1.127856576880020e+01 3.070954972476208e+04 2.335992720190534e+01 3.347237298006443e+03 9.960322627553571e+06 2.539886730951034e+00 1.465339072063308e+00 1.486697210806011e-02 3.435453610294966e+00 1.291288724209655e+01 9.181231596400501e+02 1.176140681751576e+00 9.366519755559717e+02 5.248278429323514e+02 4.668837652454387e-01 4.587144475212518e-01 7.783739378067658e-01 9.945812285832643e-01 0.000000000000000e+00 1.281470378030112e+00 5.121635566123371e-02 0.000000000000000e+00 1.129688103868220e-01 1.325854265890701e-01 0.000000000000000e+00 1.314974723780281e-01 1.517917487831509e+00 
1.313839336177428e+03 1.843033769162641e+01 5.945731438839244e+00 1.125131139170093e+01 3.073156992406316e+04 2.444584265949153e+01 3.315657928173309e+03 9.960344647752874e+06 2.526898462827100e+00 1.465127267422662e+00 1.522356531567244e-02 3.433834028245635e+00 1.280697333173942e+01 9.139423456317963e+02 1.215602819713152e+00 9.324473757764289e+02 5.271707784469120e+02 4.692893041899176e-01 4.587202517202321e-01 7.780837435871695e-01 9.944084596077039e-01 0.000000000000000e+00 1.278915344250005e+00 5.066241930579631e-02 0.000000000000000e+00 1.125584212496688e-01 1.328217868086676e-01 0.000000000000000e+00 1.313020746965863e-01 1.514133015214097e+00 
1.301088458118872e+03 1.845116818901328e+01 5.954686108895655e+00 1.127920658712240e+01 3.071881904600460e+04 2.473548630885173e+01 3.329915020494967e+03 9.960331896874815e+06 2.534276857962727e+00 1.467338810796731e+00 1.554719642376339e-02 3.431027277047643e+00 1.282149123892734e+01 9.416405648061144e+02 1.192752122396668e+00 9.349233902603161e+02 5.329599170048498e+02 4.673940640575949e-01 4.585878757150470e-01 7.789792887829159e-01 1.004025874301504e+00 0.000000000000000e+00 1.285748416779885e+00 5.053501354200732e-02 0.000000000000000e+00 1.131638152323299e-01 1.324860530499036e-01 0.000000000000000e+00 1.309776808183343e-01 1.510500671282983e+00 
1.307887982736195e+03 1.853319101218989e+01 5.950017156508951e+00 1.126603622990310e+01 3.072561857062194e+04 2.467893092456509e+01 3.339326293287225e+03 9.960338696399434e+06 2.536854098267642e+00 1.464249546056742e+00 1.509363666537209e-02 3.434235696238852e+00 1.264117254368562e+01 9.137050447847166e+02 1.204937469806696e+00 9.356159129607609e+02 5.284297690830385e+02 4.670844720915686e-01 4.586162096847568e-01 7.789489177755362e-01 9.986378181108331e-01 0.000000000000000e+00 1.280993679496731e+00 5.076199209508872e-02 0.000000000000000e+00 1.129562382889589e-01 1.326520685371828e-01 0.000000000000000e+00 1.314181691550045e-01 1.523381879459385e+00 
1.326651562525816e+03 1.849968053011528e+01 5.949486281056618e+00 1.126717824091569e+01 3.074438215041155e+04 2.454605538929462e+01 3.214422218395764e+03 9.960357459979221e+06 2.535267185552438e+00 1.465524609385135e+00 1.518606601553307e-02 3.431414667560320e+00 1.283542706942671e+01 9.151525069757880e+02 1.238563458572123e+00 9.347070168249686e+02 5.320712218789250e+02 4.669965698341673e-01 4.585935951433761e-01 7.792087820757581e-01 9.994589850836815e-01 0.000000000000000e+00 1.281191320425245e+00 5.051285127608697e-02 0.000000000000000e+00 1.127362071925309e-01 1.326385227439618e-01 0.000000000000000e+00 1.311444134589954e-01 1.521072583867908e+00 
