# Supplementary material for: Regulation of tissue growth in plants – A mathematical modeling study on shade avoidance response in Arabidopsis hypocotyls
Source: Front Plant Sci. 2024 Feb 28;15:1285655. doi: 10.3389/fpls.2024.1285655 (PMC10938469; doi:10.3389/fpls.2024.1285655)
Supplement: Data Sheet 2 — Mathematical code and various associated files. [file DataSheet_2.zip › Favre_Scripts_final/splx.dat]

2.133127331849609e+03 2.014118878453728e+01 5.959273152969030e+00 1.140583325316227e+01 3.140517074987570e+04 2.406061653989708e+01 3.287946417606874e+03 9.964163935748544e+06 2.572962482019713e+00 1.486358942410591e+00 1.589062978823692e-02 3.503080472719841e+00 1.306312899806324e+01 9.432873902006284e+02 1.315045379891069e+02 9.586023564835295e+02 5.476031711896169e+02 4.648712171208485e-01 4.583061900712774e-01 7.786864068947615e-01 1.007600218498730e+00 0.000000000000000e+00 1.312460783600780e+00 5.138153850862626e-02 0.000000000000000e+00 1.168503581854475e-01 1.318894027736059e-01 0.000000000000000e+00 1.368551222684686e-01 1.791407793736424e+00 
3.133127331849610e+03 2.014118878453728e+01 5.959273152969030e+00 1.140583325316227e+01 3.140517074987570e+04 2.406061653989708e+01 3.287946417606874e+03 9.964163935748544e+06 2.572962482019713e+00 1.486358942410591e+00 1.589062978823692e-02 3.503080472719841e+00 1.306312899806324e+01 9.432873902006284e+02 1.315045379891069e+02 9.586023564835295e+02 5.476031711896169e+02 4.648712171208485e-01 4.583061900712774e-01 7.786864068947615e-01 1.007600218498730e+00 0.000000000000000e+00 1.312460783600780e+00 5.138153850862626e-02 0.000000000000000e+00 1.168503581854475e-01 1.318894027736059e-01 0.000000000000000e+00 1.368551222684686e-01 1.791407793736424e+00 
2.250251704375884e+03 2.163520563206603e+01 5.948830289529818e+00 1.150765060509651e+01 3.152229512240198e+04 2.452261944391736e+01 3.331494374830000e+03 9.964281060121074e+06 2.595847505096101e+00 1.495205839030014e+00 1.613062353791047e-02 3.525739860425545e+00 1.319886451136092e+01 9.507877667226396e+02 1.607381996589695e+02 9.592963307373039e+02 5.474700262227846e+02 4.640540924161349e-01 4.584431358393806e-01 7.779741215967532e-01 1.009685264223254e+00 0.000000000000000e+00 1.328381987948761e+00 5.223053514449105e-02 0.000000000000000e+00 1.194427272264429e-01 1.319996375203306e-01 0.000000000000000e+00 1.385206892753981e-01 1.845013740626056e+00 
2.320540278260223e+03 2.032532652234000e+01 5.993033371133226e+00 1.140407472420767e+01 3.159258369628630e+04 2.374408756962750e+01 3.273027702359458e+03 9.964351348694965e+06 2.562400944889844e+00 1.481759897389377e+00 1.609029064237502e-02 3.507059445063656e+00 1.306348953723773e+01 9.521100047904231e+02 1.782818786035970e+02 9.588603781934078e+02 5.541209614970751e+02 4.646117039425790e-01 4.583620153355525e-01 7.771452608502287e-01 1.004772349120971e+00 0.000000000000000e+00 1.309298218076715e+00 5.106147744362197e-02 0.000000000000000e+00 1.159055349816183e-01 1.321920952658045e-01 0.000000000000000e+00 1.368136225803873e-01 1.843944413630685e+00 
2.312424637296671e+03 2.046298354535767e+01 5.959381176789222e+00 1.135190819520757e+01 3.158446805532276e+04 2.387179911653450e+01 3.284502751827697e+03 9.964343233054001e+06 2.568893536937679e+00 1.481771410880944e+00 1.595949608961907e-02 3.504286261614673e+00 1.313683579563882e+01 9.438146843766915e+02 1.762562549264297e+02 9.590558845761459e+02 5.608466935655275e+02 4.642156302833630e-01 4.581549069858327e-01 7.791705800981705e-01 1.009344376512437e+00 0.000000000000000e+00 1.312032931073721e+00 5.103901049819716e-02 0.000000000000000e+00 1.164837495542643e-01 1.318771101661081e-01 0.000000000000000e+00 1.371507967729593e-01 1.844779850310929e+00 
2.133127331849609e+03 2.014118878453728e+01 5.959273152969030e+00 1.140583325316227e+01 3.240517074987570e+04 2.406061653989708e+01 3.287946417606874e+03 9.964163935748544e+06 2.572962482019713e+00 1.486358942410591e+00 1.589062978823692e-02 3.503080472719841e+00 1.306312899806324e+01 9.432873902006284e+02 1.315045379891069e+02 9.586023564835295e+02 5.476031711896169e+02 4.648712171208485e-01 4.583061900712774e-01 7.786864068947615e-01 1.007600218498730e+00 0.000000000000000e+00 1.312460783600780e+00 5.138153850862626e-02 0.000000000000000e+00 1.168503581854475e-01 1.318894027736059e-01 0.000000000000000e+00 1.368551222684686e-01 1.791407793736424e+00 
2.272432958484364e+03 2.059596045838312e+01 5.954363903840443e+00 1.148746150506521e+01 3.154447637651045e+04 2.570216678181934e+01 3.330057856138325e+03 9.964303241375186e+06 2.594440804916235e+00 1.485135026619007e+00 1.651548378793429e-02 3.517869872071030e+00 1.317000049227636e+01 9.558155763363524e+02 1.662745305185018e+02 9.628433087807337e+02 5.566144172195295e+02 4.643213991617196e-01 4.582703986739918e-01 7.788942785601394e-01 1.019334309943581e+00 0.000000000000000e+00 1.325552609715463e+00 5.172884965946144e-02 0.000000000000000e+00 1.187692339392657e-01 1.319617590251006e-01 0.000000000000000e+00 1.369488186827090e-01 1.842472796048116e+00 
2.299440884495682e+03 2.061222478259655e+01 5.952642236417914e+00 1.146058656769286e+01 3.157148430252177e+04 2.419844252032723e+01 3.202394634691801e+03 9.964330249301199e+06 2.590178150675879e+00 1.489279040683863e+00 1.608670555655318e-02 3.517712046526249e+00 1.317367802638745e+01 9.515978546227807e+02 1.730155747127188e+02 9.583046214077470e+02 5.539298185618325e+02 4.641641518889424e-01 4.582949695696582e-01 7.787423491348863e-01 1.010428132075960e+00 0.000000000000000e+00 1.320440780184096e+00 5.169290328346909e-02 0.000000000000000e+00 1.180664778759969e-01 1.319360630669731e-01 0.000000000000000e+00 1.374854518552179e-01 1.853065117984570e+00 
2.133127331849609e+03 2.014118878453728e+01 5.959273152969030e+00 1.140583325316227e+01 3.140517074987570e+04 2.406061653989708e+01 3.287946417606874e+03 9.965163935748544e+06 2.572962482019713e+00 1.486358942410591e+00 1.589062978823692e-02 3.503080472719841e+00 1.306312899806324e+01 9.432873902006284e+02 1.315045379891069e+02 9.586023564835295e+02 5.476031711896169e+02 4.648712171208485e-01 4.583061900712774e-01 7.786864068947615e-01 1.007600218498730e+00 0.000000000000000e+00 1.312460783600780e+00 5.138153850862626e-02 0.000000000000000e+00 1.168503581854475e-01 1.318894027736059e-01 0.000000000000000e+00 1.368551222684686e-01 1.791407793736424e+00 
2.317487884998819e+03 2.049440179358978e+01 5.972130079466565e+00 1.143587328992457e+01 3.158953130302491e+04 2.409412895379935e+01 3.288479689722844e+03 9.964348296301696e+06 2.484458022152313e+00 1.485184643932309e+00 1.599932634242071e-02 3.510396489885369e+00 1.318027144465986e+01 9.503570849949053e+02 1.775200164056395e+02 9.561970331183297e+02 5.610018608309688e+02 4.642688206852129e-01 4.580999232600357e-01 7.788457631213339e-01 1.009858677535629e+00 0.000000000000000e+00 1.315721294764029e+00 5.131207509142724e-02 0.000000000000000e+00 1.172486719038912e-01 1.321654369919149e-01 0.000000000000000e+00 1.380002423627851e-01 1.851339926795994e+00 
2.275015268161633e+03 2.051698912621403e+01 5.953991338726942e+00 1.145807772999184e+01 3.154705868618772e+04 2.428495916906548e+01 3.316858076563180e+03 9.964305823684864e+06 2.586068007254493e+00 1.508664267871075e+00 1.616881074454535e-02 3.515213045986367e+00 1.315549360693820e+01 9.528389594681026e+02 1.669190621885874e+02 9.589402051146637e+02 5.544914051802687e+02 4.643776495345063e-01 4.583160588056517e-01 7.782252265773331e-01 1.010803674539714e+00 0.000000000000000e+00 1.319801200400107e+00 5.159805592566988e-02 0.000000000000000e+00 1.179146819410385e-01 1.320941816936814e-01 0.000000000000000e+00 1.371529665874611e-01 1.839727245357989e+00 
2.297852422816908e+03 2.055220508595369e+01 5.959542754778529e+00 1.144330901046121e+01 3.156989584084299e+04 2.446137632677306e+01 3.303985369370923e+03 9.964328660839520e+06 2.579249620911738e+00 1.493584888348464e+00 1.512878841186275e-02 3.517864149694039e+00 1.313176442355550e+01 9.524425333357099e+02 1.726191025669883e+02 9.574958884285231e+02 5.506601155318262e+02 4.644356522257700e-01 4.584068294024753e-01 7.778192320306800e-01 1.008792042463897e+00 0.000000000000000e+00 1.318723825491945e+00 5.157295595278996e-02 0.000000000000000e+00 1.178334532837375e-01 1.321222621192906e-01 0.000000000000000e+00 1.376823846859483e-01 1.817942655968263e+00 
2.242962275702285e+03 2.073424652695203e+01 5.946982949185569e+00 1.149441746596253e+01 3.151500569372838e+04 2.446115137385048e+01 3.347204690695174e+03 9.964273770692399e+06 2.603460937960146e+00 1.495209646071678e+00 1.604430719182220e-02 3.567975164508919e+00 1.321182677265796e+01 9.490009791133900e+02 1.589187944658892e+02 9.570067909980551e+02 5.422773661752884e+02 4.641677543658569e-01 4.585056179085754e-01 7.780903046333217e-01 1.007572823422412e+00 0.000000000000000e+00 1.326972975146119e+00 5.253797525708642e-02 0.000000000000000e+00 1.193817486068767e-01 1.320265336556700e-01 0.000000000000000e+00 1.384591658752928e-01 1.845335823965263e+00 
2.305396536665816e+03 2.047974864915736e+01 5.963245429883607e+00 1.142802422679027e+01 3.157743995469190e+04 2.409491050685825e+01 3.303555162116284e+03 9.964336204953372e+06 2.579953193667391e+00 1.485949587036931e+00 1.595740556046668e-02 3.513517680995337e+00 1.288437592147541e+01 9.461493671910011e+02 1.745020759149002e+02 9.567502535157475e+02 5.549580081767413e+02 4.642562947164353e-01 4.582226402346483e-01 7.788821697656112e-01 1.008119118476541e+00 0.000000000000000e+00 1.315385605994986e+00 5.150300445286060e-02 0.000000000000000e+00 1.172623386753394e-01 1.321069709257158e-01 0.000000000000000e+00 1.378700204212241e-01 1.849928856517344e+00 
2.261706683594799e+03 2.067520182095660e+01 5.954537535296501e+00 1.147901887248262e+01 3.153375010162089e+04 2.436044398940744e+01 3.325496639202460e+03 9.964292515100293e+06 2.591820654567207e+00 1.491461597527762e+00 1.616029628875737e-02 3.521881789563065e+00 1.319140212035257e+01 9.758644704772523e+02 1.635973055794382e+02 9.582069717530185e+02 5.469265438959646e+02 4.642326713669743e-01 4.583099876635958e-01 7.790834406652639e-01 1.013039551483145e+00 0.000000000000000e+00 1.325825220778258e+00 5.208127864405561e-02 0.000000000000000e+00 1.191010133913682e-01 1.316093080208089e-01 0.000000000000000e+00 1.384230268973341e-01 1.852659314836110e+00 
2.133127331849609e+03 2.014118878453728e+01 5.959273152969030e+00 1.140583325316227e+01 3.140517074987570e+04 2.406061653989708e+01 3.287946417606874e+03 9.964163935748544e+06 2.572962482019713e+00 1.486358942410591e+00 1.589062978823692e-02 3.503080472719841e+00 1.306312899806324e+01 9.432873902006284e+02 3.810995713653132e+02 9.586023564835295e+02 5.476031711896169e+02 4.648712171208485e-01 4.583061900712774e-01 7.786864068947615e-01 1.007600218498730e+00 0.000000000000000e+00 1.312460783600780e+00 5.138153850862626e-02 0.000000000000000e+00 1.168503581854475e-01 1.318894027736059e-01 0.000000000000000e+00 1.368551222684686e-01 1.791407793736424e+00 
2.319539755068628e+03 2.032612016358484e+01 5.969217136217077e+00 1.139548425863967e+01 3.159158317309470e+04 2.391957910655866e+01 3.272945827299624e+03 9.964350348171774e+06 2.563572998829485e+00 1.478691378015505e+00 1.608161475457031e-02 3.500870334198078e+00 1.306565631704271e+01 9.447855923950939e+02 1.780321529841974e+02 9.735167208592170e+02 5.630337035196069e+02 4.643963055876502e-01 4.580535733924082e-01 7.794286035164570e-01 1.012241564437471e+00 0.000000000000000e+00 1.310012333783823e+00 5.084219520862896e-02 0.000000000000000e+00 1.161289572301652e-01 1.318972072879386e-01 0.000000000000000e+00 1.369553271046423e-01 1.847844177674486e+00 
2.260123122470058e+03 2.064088268340552e+01 5.975272739112715e+00 1.146078919330768e+01 3.153216654049615e+04 2.416215955890515e+01 3.338452595591428e+03 9.964290931539167e+06 2.595381380359236e+00 1.489347417358530e+00 1.574954107192059e-02 3.524485284503297e+00 1.318489117460559e+01 9.460745745328509e+02 1.632020565876553e+02 9.532628096782724e+02 5.692807157056948e+02 4.649494949244878e-01 4.583229902790221e-01 7.794061836381172e-01 1.007794565995523e+00 0.000000000000000e+00 1.321008173986102e+00 5.228854153581829e-02 0.000000000000000e+00 1.184827169793814e-01 1.320439391833662e-01 0.000000000000000e+00 1.389218615333038e-01 1.856819023693282e+00 
2.250393431476549e+03 2.076725944031055e+01 5.955336938550218e+00 1.149371160604122e+01 3.152243684950264e+04 2.456447122593967e+01 3.351405090231819e+03 9.964281201848175e+06 2.605098679807126e+00 1.494674281387993e+00 1.594169410533050e-02 3.528361334963871e+00 1.322028326103226e+01 9.443251296244454e+02 1.607735740393902e+02 9.583056009913140e+02 5.484077871241452e+02 4.622211933065882e-01 4.583470248579127e-01 7.799941887070549e-01 1.011999833720977e+00 0.000000000000000e+00 1.328965277019403e+00 5.244530415250634e-02 0.000000000000000e+00 1.194852264306932e-01 1.317950565428428e-01 0.000000000000000e+00 1.383578530691388e-01 1.852083254701257e+00 
2.263495386951153e+03 2.067001596783184e+01 5.889546523153117e+00 1.148007944731353e+01 3.153553880497725e+04 2.384813414041124e+01 3.340072427564633e+03 9.964294303803649e+06 2.598283894981828e+00 1.488528147015287e+00 1.578144330525647e-02 3.524969047487334e+00 1.319180521832826e+01 9.509325653395697e+02 1.640437570533675e+02 9.568102137907041e+02 5.499688332042492e+02 4.633902648319280e-01 4.590643269026197e-01 7.789964932041136e-01 1.004171796766649e+00 0.000000000000000e+00 1.323145380677677e+00 5.230829220631272e-02 0.000000000000000e+00 1.187403201913879e-01 1.317105241165433e-01 0.000000000000000e+00 1.372053246536789e-01 1.846681212287840e+00 
2.282589597541271e+03 2.061157122973698e+01 5.960117015279065e+00 1.146858865646663e+01 3.155463301556736e+04 2.412510661446969e+01 3.320701044727874e+03 9.964313398014240e+06 2.594428570126443e+00 1.484541425155540e+00 1.615526717279279e-02 3.514338928816438e+00 1.317347623879257e+01 9.471082460962583e+02 1.688095771829006e+02 9.624043757075947e+02 5.592752808435425e+02 4.640955040558205e-01 4.580864355795518e-01 7.732796922157972e-01 1.013539656916461e+00 0.000000000000000e+00 1.324042481256359e+00 5.173647881829130e-02 0.000000000000000e+00 1.186025429366157e-01 1.317519697592984e-01 0.000000000000000e+00 1.374751208704469e-01 1.849590977069826e+00 
2.258818507851862e+03 2.070615032616959e+01 5.953055635924987e+00 1.146105402744654e+01 3.153086192587795e+04 2.449055912508643e+01 3.347049445848616e+03 9.964289626924548e+06 2.600842640931635e+00 1.495947934109320e+00 1.577125939443317e-02 3.525927746434435e+00 1.320324433198397e+01 9.426075527680255e+02 1.628764312584836e+02 9.546678252321905e+02 5.459682902077789e+02 4.642067318259906e-01 4.584294785474723e-01 7.790937381280370e-01 1.004023407640127e+00 0.000000000000000e+00 1.321634643543954e+00 5.223841924763600e-02 0.000000000000000e+00 1.185679619669829e-01 1.319304588030286e-01 0.000000000000000e+00 1.386821843331726e-01 1.852295486001349e+00 
2.268913352808809e+03 2.062545621634244e+01 5.955754191616585e+00 1.145930067827078e+01 3.154095677083490e+04 2.409144626281975e+01 3.338501656081123e+03 9.964299721769504e+06 2.595664562780283e+00 1.488685935018522e+00 1.567500909364036e-02 3.523338543861491e+00 1.317964379538428e+01 9.479315648615027e+02 1.653960544224402e+02 9.557922652361818e+02 5.484925109100825e+02 4.641480480199728e-01 4.584172299928707e-01 7.793726886269667e-01 1.005345724237876e+00 0.000000000000000e+00 1.315043886628051e+00 5.224050173662016e-02 0.000000000000000e+00 1.183232076021592e-01 1.320590683606631e-01 0.000000000000000e+00 1.388596835885524e-01 1.848812832395868e+00 
2.288592666374342e+03 2.059967185300818e+01 5.953112715655550e+00 1.145158815567398e+01 3.156063608440044e+04 2.402012164261575e+01 3.324678805044851e+03 9.964319401083076e+06 2.593460634018732e+00 1.486633382608711e+00 1.594733893773816e-02 3.517605777414198e+00 1.317032366041825e+01 9.484366928381999e+02 1.703079133486504e+02 9.576192344118567e+02 5.523565983002320e+02 4.641864036398634e-01 4.583050331866939e-01 7.788774855814989e-01 1.008523249416997e+00 0.000000000000000e+00 1.319174446436728e+00 5.020332703180004e-02 0.000000000000000e+00 1.179077668405728e-01 1.318890427393382e-01 0.000000000000000e+00 1.376692704516661e-01 1.851653788213590e+00 
2.267417578559392e+03 2.064033574466249e+01 5.954470485262607e+00 1.146308827019870e+01 3.153946099658549e+04 2.412329133396416e+01 3.340065572854051e+03 9.964298225995257e+06 2.596545465797647e+00 1.489536163853347e+00 1.569508060263213e-02 3.524414111611482e+00 1.318388141359054e+01 9.481891973719476e+02 1.650227165987341e+02 9.553460653794552e+02 5.472976865046039e+02 4.641316483555710e-01 4.584467717592846e-01 7.793516373892708e-01 1.005112484674568e+00 0.000000000000000e+00 1.321804083099561e+00 5.228540874347541e-02 0.000000000000000e+00 1.166384096102987e-01 1.320625173033453e-01 0.000000000000000e+00 1.388986566716560e-01 1.849008909013867e+00 
2.266659973886492e+03 2.064790657628734e+01 5.975406806545712e+00 1.150059734312961e+01 3.153870339191258e+04 2.441221643814563e+01 3.327021998766896e+03 9.964297468390584e+06 2.592492427704244e+00 1.490672284141087e+00 1.602621393258467e-02 3.522463495963857e+00 1.316855246361864e+01 9.499629733242813e+02 1.648336222351153e+02 9.611927359628341e+02 5.519254950376571e+02 4.638407141640141e-01 4.582039965811243e-01 7.781318054207436e-01 1.008923018278628e+00 0.000000000000000e+00 1.326704441477858e+00 5.207974458770843e-02 0.000000000000000e+00 1.190626795702926e-01 1.330377253850513e-01 0.000000000000000e+00 1.387170857194968e-01 1.852698955212951e+00 
2.259186816460333e+03 2.072461436342338e+01 5.983974579107214e+00 1.155139497056688e+01 3.153123023448643e+04 2.498267567398646e+01 3.314324165415154e+03 9.964289995233156e+06 2.597731769512960e+00 1.498705158669299e+00 1.631800747557274e-02 3.525307143244588e+00 1.320682094257556e+01 9.550453077714977e+02 1.629683592579079e+02 9.620713551809979e+02 5.532908792722501e+02 4.633484152007713e-01 4.582600883261387e-01 7.740957897151135e-01 1.008556138286393e+00 0.000000000000000e+00 1.339410786305539e+00 5.199521697535031e-02 0.000000000000000e+00 1.210836724743445e-01 1.321851477129500e-01 0.000000000000000e+00 1.442306008601896e-01 1.843120990497241e+00 
2.383514261083196e+03 2.064665950775855e+01 5.959090259050755e+00 1.145227945026971e+01 3.165555767910928e+04 2.417784515743619e+01 3.301698250881514e+03 9.964414322677793e+06 2.577920403424921e+00 1.486621017671531e+00 1.620979029975303e-02 3.517457658104724e+00 1.314145522940994e+01 9.508503746433812e+02 1.939998719481300e+02 9.605788435781581e+02 5.593063970504691e+02 4.639325686727997e-01 4.582716403343902e-01 7.782470598452879e-01 1.010334149222541e+00 0.000000000000000e+00 1.319307474632724e+00 5.146068633634607e-02 0.000000000000000e+00 1.176892175321556e-01 1.319935041280580e-01 0.000000000000000e+00 1.379122403260825e-01 1.575875148423602e+00 
