# Supplementary material for: Regulation of tissue growth in plants – A mathematical modeling study on shade avoidance response in Arabidopsis hypocotyls
Source: Front Plant Sci. 2024 Feb 28;15:1285655. doi: 10.3389/fpls.2024.1285655 (PMC10938469; doi:10.3389/fpls.2024.1285655)
Supplement: Data Sheet 2 — Mathematical code and various associated files. [file DataSheet_2.zip › Favre_Scripts_final/bestin_3.dat]

2.352762591544332e+02 1.348450172510538e+01 6.323783416226633e+00 1.074812241499146e+01 2.872369260716982e+04 1.039861568808625e+01 3.456021785046295e+03 9.955319362965148e+06 2.134255635672364e+00 1.252561494194939e+00 2.292170716501488e-02 2.494030973498433e+00 1.488747433833660e+01 9.636629844173748e+02 1.985595451342494e-01 7.806443321364748e+02 7.282119870007476e+02 4.665591013717260e-01 4.502754384524642e-01 8.207571689429476e-01 1.077520037832695e+00 0.000000000000000e+00 1.259079407085932e+00 8.520683418271363e-02 0.000000000000000e+00 1.003673179452203e-01 1.393070355990306e-01 0.000000000000000e+00 1.134635643638407e-01 1.183139841791978e+00 
2.352762591544332e+02 1.348450172510538e+01 6.323783416226633e+00 1.074812241499146e+01 2.872369260716982e+04 1.039861568808625e+01 3.456021785046295e+03 9.956319362965148e+06 2.134255635672364e+00 1.252561494194939e+00 2.292170716501488e-02 2.494030973498433e+00 1.488747433833660e+01 9.636629844173748e+02 1.985595451342494e-01 7.806443321364748e+02 7.282119870007476e+02 4.665591013717260e-01 4.502754384524642e-01 8.207571689429476e-01 1.077520037832695e+00 0.000000000000000e+00 1.259079407085932e+00 8.520683418271363e-02 0.000000000000000e+00 1.003673179452203e-01 1.393070355990306e-01 0.000000000000000e+00 1.134635643638407e-01 1.183139841791978e+00 
2.577379189166047e+02 1.381106427008927e+01 6.253912043332003e+00 1.073394166907021e+01 2.877813518549263e+04 1.164577162450535e+01 3.510464363369104e+03 9.955873805543475e+06 2.156487033270542e+00 1.264738592988511e+00 2.249377324070594e-02 2.520514169514708e+00 1.500366027081942e+01 9.597166628056598e+02 2.190770551083050e-01 7.760785526706258e+02 7.109789067442828e+02 4.650943701529587e-01 4.510855554279795e-01 8.196820414923285e-01 1.075869072679663e+00 0.000000000000000e+00 1.250514782880122e+00 8.390134990777873e-02 0.000000000000000e+00 9.833440292654710e-02 1.367175525395255e-01 0.000000000000000e+00 1.137843681865809e-01 1.203612309016434e+00 
2.452424288950746e+02 1.362790859225577e+01 6.313183292009732e+00 1.078031092291122e+01 2.874784861266666e+04 1.093283915789665e+01 3.480177790543140e+03 9.955843518970646e+06 2.145455096063198e+00 1.258369762377894e+00 2.285236567702506e-02 2.622888067905079e+00 1.495226053106490e+01 9.645275353841237e+02 2.076631015598131e-01 7.814005249213371e+02 7.242653912643983e+02 4.661346000711880e-01 4.504520339983453e-01 8.197407005576414e-01 1.077330377054990e+00 0.000000000000000e+00 1.264509546131475e+00 8.496662822446102e-02 0.000000000000000e+00 1.007669837044612e-01 1.392914269013252e-01 0.000000000000000e+00 1.138949416600498e-01 1.192223412887301e+00 
2.566235995077350e+02 1.367670650398966e+01 6.274054974136270e+00 1.081821477280652e+01 2.877543429774273e+04 1.147933810166236e+01 3.507763475619206e+03 9.955871104655726e+06 2.160654001051028e+00 1.265461488695744e+00 2.252156380357070e-02 2.516028441674014e+00 1.497657097335252e+01 9.714643584122252e+02 2.180591846647204e-01 7.793780695090786e+02 6.653551992541542e+02 4.656942020203665e-01 4.508135810927153e-01 8.179087915689573e-01 1.069522978475655e+00 0.000000000000000e+00 1.272686552056803e+00 8.555349667843350e-02 0.000000000000000e+00 1.016329712202326e-01 1.394708057390632e-01 0.000000000000000e+00 1.145188486479698e-01 1.202596673136574e+00 
2.517107941817337e+02 1.365310560785381e+01 6.341196588366845e+00 1.086133306561332e+01 2.876352663857696e+04 1.686917319827590e+01 3.476651426878671e+03 9.955859196996558e+06 2.152005939594691e+00 1.261238175091602e+00 2.377571289028966e-02 2.509808295503883e+00 1.495770818835251e+01 9.694912288805900e+02 2.135716030102879e-01 7.889975592185376e+02 7.304863963814455e+02 4.640436238832621e-01 4.501802437763199e-01 8.201045661650626e-01 1.093999339064291e+00 0.000000000000000e+00 1.281184681798227e+00 8.542495347234821e-02 0.000000000000000e+00 1.027390531162596e-01 1.390472074247159e-01 0.000000000000000e+00 1.141227984058800e-01 1.198118943214493e+00 
3.122746651152854e+02 1.380304919546836e+01 6.258435853691527e+00 1.087972591439951e+01 2.891032136887489e+04 1.360740653674868e+01 3.520286166665710e+03 9.956005991726853e+06 2.198527796047925e+00 1.285967018513626e+00 2.208578622944140e-02 2.560372375621392e+00 1.500202943025754e+01 9.671736776636377e+02 2.688934197906894e-01 7.865969193908500e+02 6.965820537246922e+02 4.649765642464078e-01 4.514241967093506e-01 8.142441262956401e-01 1.071582960330281e+00 0.000000000000000e+00 1.277901642731046e+00 8.316276079477763e-02 0.000000000000000e+00 1.000616334828851e-01 1.391073928537271e-01 0.000000000000000e+00 1.160787255038600e-01 8.563905243353727e-01 
3.051054310806258e+02 1.383194059155640e+01 6.258039466859867e+00 1.092190691072629e+01 2.877388354223604e+04 1.518564414009010e+01 3.531933478780642e+03 9.956103841272499e+06 2.228643960159048e+00 1.300792582459767e+00 2.175277047416953e-02 2.591430559105298e+00 1.499018340335442e+01 9.682960010752165e+02 2.591280615812254e-01 7.851022593771432e+02 6.818797881901061e+02 4.646158084505356e-01 4.516015505658268e-01 8.114467694226467e-01 1.070260144944392e+00 0.000000000000000e+00 1.288058060133142e+00 8.210956197727474e-02 0.000000000000000e+00 1.005627900347682e-01 1.390020067103618e-01 0.000000000000000e+00 1.175050891246166e-01 1.190411764871830e+00 
2.825954210465905e+02 1.385297905966953e+01 6.197825712561652e+00 1.107474500388099e+01 2.836215700519605e+04 1.971660457981787e+01 3.566157986166804e+03 9.956030316365866e+06 2.285799087492704e+00 1.317372912874921e+00 2.137463988296154e-02 2.663209702383003e+00 1.492240262324060e+01 9.763742243351694e+02 2.252023086388988e-01 8.156102770898118e+02 6.427674855155846e+02 4.659306086688135e-01 4.521962808323686e-01 8.087561352953403e-01 1.072458565737880e+00 0.000000000000000e+00 1.301165131636170e+00 8.137672788058428e-02 0.000000000000000e+00 1.099902899765460e-01 1.388126167657300e-01 0.000000000000000e+00 1.204121579254010e-01 1.017062470131483e+00 
2.233749583720677e+02 1.386416052683017e+01 6.238962899233385e+00 1.098076151213089e+01 2.929721013359186e+04 1.751229390603086e+01 3.556199594922956e+03 9.955898395649230e+06 2.239111452655680e+00 1.299194762577144e+00 2.186814632969327e-02 2.640479158510978e+00 1.493749583403101e+01 9.797530654385833e+02 1.691064778779909e-01 7.945528400128437e+02 6.595888704856363e+02 4.653237653917136e-01 4.517086729472169e-01 8.118391795889783e-01 1.072411565183089e+00 0.000000000000000e+00 1.297101048342920e+00 8.107721744465338e-02 0.000000000000000e+00 9.920269093739451e-02 1.389132552881509e-01 0.000000000000000e+00 1.182627567383632e-01 9.895757376243162e-01 
2.010477597220655e+02 1.422816624056692e+01 6.154774457456552e+00 1.113492656374323e+01 2.830291255724948e+04 2.160468033486332e+01 3.641946255304297e+03 9.955916083101492e+06 2.317109573746292e+00 1.326201207871077e+00 2.127806731870852e-02 2.726564108785758e+00 1.503766868864090e+01 9.890016246684444e+02 5.636126421543525e-01 8.078279958943921e+02 6.197247755274135e+02 4.641800455476540e-01 4.529423075557162e-01 8.067092330345165e-01 1.068227033782637e+00 0.000000000000000e+00 1.316967836603518e+00 7.865661631589120e-02 0.000000000000000e+00 9.896348234491434e-02 1.386273886262040e-01 0.000000000000000e+00 1.206492823647484e-01 8.676103193813871e-01 
6.468570419073881e+02 1.425708926656184e+01 6.146158244804086e+00 1.115104156296248e+01 2.824840080985740e+04 2.210982990271839e+01 3.650870260829173e+03 9.955882855728649e+06 2.322836330553103e+00 1.326927938738004e+00 2.127613242870263e-02 2.737345302023517e+00 1.503848039990197e+01 9.911008672317258e+02 2.439371023724261e-01 8.101593060210705e+02 6.148325741480207e+02 4.642160961183696e-01 4.530336387412364e-01 8.065875331190405e-01 1.068316696653981e+00 0.000000000000000e+00 1.318920425473786e+00 7.840758411274221e-02 0.000000000000000e+00 9.877728494966674e-02 1.385990230158981e-01 0.000000000000000e+00 1.208229651324398e-01 8.314274050795334e-01 
3.685089631016461e+02 1.462375028465859e+01 6.117572176640399e+00 1.128649194966179e+01 2.827241392923382e+04 2.537378231168925e+01 3.261553696016569e+03 9.956210603084287e+06 2.402422723382367e+00 1.371433878914500e+00 2.117896300323883e-02 2.808137648196101e+00 1.522961396251462e+01 9.815561955307227e+02 3.079814147442601e-01 8.109081228347840e+02 5.946279122107346e+02 4.611194470656195e-01 4.540582765178817e-01 7.985408199672344e-01 1.063213491956671e+00 0.000000000000000e+00 1.343074127243553e+00 7.622972738186516e-02 0.000000000000000e+00 1.010242739559516e-01 1.380458890712913e-01 0.000000000000000e+00 1.250109168627951e-01 8.395642419850671e-01 
3.837142944122655e+02 1.478424478701517e+01 6.107185287028478e+00 1.124870128132366e+01 2.828007412691611e+04 2.615696295800775e+01 3.718604417496097e+03 9.956205176217578e+06 2.422285959440527e+00 1.374234390053906e+00 2.004556214412508e-02 2.873027644560967e+00 1.413498416990350e+01 9.702163081909601e+02 3.288519477421938e-01 7.908450636220663e+02 5.747207336198760e+02 4.625399167848999e-01 4.543751210053231e-01 7.962991791084485e-01 1.052111790641731e+00 0.000000000000000e+00 1.325607212881135e+00 7.438333993479790e-02 0.000000000000000e+00 1.025263802137469e-01 1.378934803787678e-01 0.000000000000000e+00 1.252107184087461e-01 7.854793416490018e-01 
4.846992858229182e+02 1.473566824466378e+01 6.005706382720163e+00 1.117388971800406e+01 2.788543882961221e+04 2.454406303893511e+01 3.571455404510557e+03 9.956140054539863e+06 2.372719400544701e+00 1.365178038632239e+00 1.945567557157103e-02 2.883419499591964e+00 1.477681941691446e+01 9.651894793476437e+02 4.547752638000749e-01 8.303329398868304e+02 5.596931558661166e+02 4.657710878350457e-01 4.554285907208967e-01 7.976837104162821e-01 1.033287042514464e+00 0.000000000000000e+00 1.302888592603439e+00 7.185930809942064e-02 0.000000000000000e+00 9.788605187934477e-02 1.370115372503424e-01 0.000000000000000e+00 1.221383364540568e-01 7.320122100435708e-01 
4.996727931844945e+02 1.437081752586534e+01 5.963173989904541e+00 1.113014122426503e+01 2.812874243192819e+04 2.786692250016895e+01 3.471702646884956e+03 9.956165512154156e+06 2.417708171154390e+00 1.378639005786074e+00 1.902431474984666e-02 2.991391692948150e+00 1.460837142385479e+01 9.792231751698688e+02 4.484455747178933e-01 8.547341914473810e+02 5.160414434589367e+02 4.663426268562176e-01 4.560497951992565e-01 7.941540658004932e-01 1.039817533062279e+00 0.000000000000000e+00 1.326282712345373e+00 7.189959271777896e-02 0.000000000000000e+00 9.869061900427828e-02 1.377433037658539e-01 0.000000000000000e+00 1.259864596715499e-01 6.291172027684321e-01 
5.629888201617217e+02 1.456811662210867e+01 6.030017581463040e+00 1.126834363360928e+01 2.850627246059489e+04 2.618223991001029e+01 3.421210482656760e+03 9.956389015264044e+06 2.431332486263727e+00 1.399999409743262e+00 1.888604295131013e-02 3.017184312573332e+00 1.461998513276868e+01 9.692071820806505e+02 5.100691732543130e-01 8.380578587912407e+02 5.259517649326627e+02 4.649395022911961e-01 4.558145262860985e-01 7.912894662491207e-01 1.037437868191678e+00 0.000000000000000e+00 1.321591633152040e+00 7.103250637320166e-02 0.000000000000000e+00 1.027424106604625e-01 1.368246812512630e-01 0.000000000000000e+00 1.261358944163114e-01 8.308295314437726e-01 
4.361535277169619e+02 1.479068906265102e+01 6.006432833227108e+00 1.111580198626128e+01 2.842098642888540e+04 2.242307043961081e+01 3.458803059571503e+03 9.956187626178730e+06 2.537232444265309e+00 1.376124646564658e+00 1.941560432272964e-02 2.983478568458284e+00 1.457921961781904e+01 9.505622710238264e+02 3.466147712507820e-01 8.520687221899420e+02 5.387580296712239e+02 4.654190308017065e-01 4.557323434279315e-01 7.975176911899736e-01 1.034836890449538e+00 0.000000000000000e+00 1.303946801681468e+00 6.970291934647276e-02 0.000000000000000e+00 1.020579026582432e-01 1.365307837962759e-01 0.000000000000000e+00 1.220712643883074e-01 6.960303588070100e-01 
4.252201387504289e+02 1.498537007143485e+01 5.976273892799969e+00 1.117150023694364e+01 2.866380473161503e+04 2.395383324508742e+01 3.467314796872624e+03 9.956268436413858e+06 2.421497587524502e+00 1.396950140261032e+00 1.783312427185385e-02 3.013679904303818e+00 1.433247380242472e+01 9.556578424432827e+02 2.989694105517444e-01 8.353814791000786e+02 5.231976770352935e+02 4.672862360942557e-01 4.561753321017714e-01 7.946955021904962e-01 1.023859560475229e+00 0.000000000000000e+00 1.304770574609175e+00 6.522588434232245e-02 0.000000000000000e+00 1.036253438555132e-01 1.368449565772847e-01 0.000000000000000e+00 1.248713910860375e-01 7.595577042267679e-01 
4.964464489041029e+02 1.504600016430687e+01 5.969460846485221e+00 1.119709586117018e+01 2.858683441863593e+04 2.717847886396831e+01 3.411578526541524e+03 9.956372655456673e+06 2.471423887064856e+00 1.413831811076857e+00 1.720284745836917e-02 3.127303445806838e+00 1.396838302609252e+01 9.452558547929237e+02 3.717247369223941e-01 8.687847901011417e+02 4.695279437303785e+02 4.646492597933833e-01 4.567674780545593e-01 7.913234424741747e-01 1.018241679071535e+00 0.000000000000000e+00 1.302485496274489e+00 6.639904052002403e-02 0.000000000000000e+00 1.001995695531046e-01 1.362469314060443e-01 0.000000000000000e+00 1.269403119478574e-01 6.294455611243960e-01 
5.236687494812342e+02 1.491190028564056e+01 5.983114750371620e+00 1.114372216725172e+01 2.886505827006475e+04 2.511901644390249e+01 3.456823981264911e+03 9.956356731010169e+06 2.449830621508379e+00 1.401703648250504e+00 1.781526173866444e-02 3.052478598831874e+00 1.430960460241740e+01 9.486586563015452e+02 4.820457499997744e-01 8.475654403130741e+02 5.157343611785192e+02 4.674032815971432e-01 4.562611115839437e-01 7.926509189889606e-01 1.022255813559453e+00 0.000000000000000e+00 1.299258048644173e+00 6.782426869104166e-02 0.000000000000000e+00 9.899483154631308e-02 1.366702142718235e-01 0.000000000000000e+00 1.253240320283011e-01 4.008216687799857e-01 
4.887286836909247e+02 1.507684383493402e+01 5.883957683939229e+00 1.116968229010534e+01 2.870069614636516e+04 2.602825097289318e+01 3.460738326650772e+03 9.956274901637837e+06 2.480113867347922e+00 1.406019367399042e+00 1.726091877025822e-02 3.106185358049731e+00 1.421225121061544e+01 9.448385279423633e+02 4.034342587586893e-01 8.712751072295323e+02 4.953280543980701e+02 4.673534499711360e-01 4.576852241440129e-01 7.905175338061160e-01 1.009722887203802e+00 0.000000000000000e+00 1.305767847768501e+00 6.733902454850360e-02 0.000000000000000e+00 1.039964712855621e-01 1.364526113264806e-01 0.000000000000000e+00 1.256652261751444e-01 6.810175075190044e-01 
4.553646309835722e+02 1.488012640841188e+01 6.003061383167234e+00 1.119575504788418e+01 2.896866021413466e+04 2.703575574220864e+01 3.424437614195685e+03 9.956320498393543e+06 2.503531664258516e+00 1.415114798852853e+00 1.772320323587240e-02 3.146867307186125e+00 1.419219219725155e+01 9.364307688279463e+02 3.387384908443782e-01 8.710929636356334e+02 4.824458230043955e+02 4.668528598951563e-01 4.563157375456877e-01 7.895798664007053e-01 1.028773060688640e+00 0.000000000000000e+00 1.316162784691862e+00 6.771024806690469e-02 0.000000000000000e+00 1.060092413379710e-01 1.370864370330235e-01 0.000000000000000e+00 1.279035892215120e-01 6.404775281168492e-01 
6.139181242863183e+02 1.547076764334304e+01 5.836333027488563e+00 1.112245311377214e+01 2.864326558656908e+04 2.702796080385670e+01 3.404183262794860e+03 9.956563948715065e+06 2.540377813420646e+00 1.443371300352605e+00 1.633093655670107e-02 3.293140270782537e+00 1.363337829765810e+01 9.092893231877889e+02 5.158881276615916e-01 9.098359411171389e+02 4.328908968638027e+02 4.684779861673693e-01 4.587362747965708e-01 7.831612784197435e-01 9.936282851632772e-01 0.000000000000000e+00 1.317327323753929e+00 5.912765556266923e-02 0.000000000000000e+00 1.020542827146383e-01 1.356461212803018e-01 0.000000000000000e+00 1.268848938207354e-01 5.119974896753423e-01 
4.427683339605471e+02 1.587530942428000e+01 6.014825998204133e+00 1.128544652448298e+01 2.907811326552706e+04 2.189431922516039e+01 3.501979275669522e+03 9.956464147732949e+06 2.520463234583119e+00 1.430591415106295e+00 1.660624231367113e-02 3.156404057225067e+00 1.391682237067395e+01 8.814438032899661e+02 3.113891907580812e-01 8.430484053299194e+02 5.036121964533169e+02 4.670420702579809e-01 4.565768874127517e-01 7.897963230382100e-01 9.993950613391480e-01 0.000000000000000e+00 1.272549913072555e+00 6.268279888966924e-02 0.000000000000000e+00 1.080562220316269e-01 1.347582562458187e-01 0.000000000000000e+00 1.237955191959849e-01 7.737593105197272e-01 
6.868953153550412e+02 1.510536025607378e+01 5.911876201452296e+00 1.108057445096686e+01 2.868069201098076e+04 2.477481916040590e+01 3.334122881220469e+03 9.956329317064628e+06 2.493807552188140e+00 1.411946194160047e+00 1.656579175554425e-02 3.172208729140760e+00 1.387221059134673e+01 9.205725906566602e+02 3.983659774639626e-01 8.804559422417885e+02 4.671790798206521e+02 4.686129409833405e-01 4.576498752212303e-01 7.893130491776292e-01 1.001672379446331e+00 0.000000000000000e+00 1.283684516905599e+00 6.257015181800785e-02 0.000000000000000e+00 1.018847269572605e-01 1.357049110799316e-01 0.000000000000000e+00 1.247660289768180e-01 6.387326340266151e-01 
4.619777233605173e+02 1.521085531600172e+01 5.912230437577993e+00 1.106140542137557e+01 2.879817041981928e+04 2.407968664801307e+01 3.328019684671449e+03 9.956401128999416e+06 2.497286723974110e+00 1.413112149762943e+00 1.646161108670650e-02 3.183314720859099e+00 1.379657766559711e+01 9.111794619571269e+02 5.561012690639663e-01 8.924692730922068e+02 4.633612927905634e+02 4.681735320002383e-01 4.578142934830731e-01 7.883938452243372e-01 9.996896791742513e-01 0.000000000000000e+00 1.278495179282935e+00 6.138393554132798e-02 0.000000000000000e+00 1.033585893524236e-01 1.355183027161198e-01 0.000000000000000e+00 1.242780764116340e-01 6.632940733014734e-01 
5.836850164273893e+02 1.538805341222641e+01 5.892483511687048e+00 1.112514559441196e+01 2.900962524602585e+04 2.759463501136183e+01 3.283373047460567e+03 9.956684495132683e+06 2.575509353075785e+00 1.457612533805566e+00 1.492770102200730e-02 3.338215212205354e+00 1.302472952218715e+01 9.184279531932232e+02 4.379986131710726e-01 9.322053295054109e+02 4.901346531828120e+02 4.698980740386898e-01 4.586638391536840e-01 7.823101096044333e-01 1.002947586506284e+00 0.000000000000000e+00 1.268135562730721e+00 5.497439659172700e-02 0.000000000000000e+00 1.004604044388367e-01 1.346566652156858e-01 0.000000000000000e+00 1.264797875358837e-01 5.541367035641460e-01 
5.385876236005445e+02 1.524716068808194e+01 5.922971973985403e+00 1.112610476533039e+01 2.889864360907513e+04 2.561941649832094e+01 3.320272144668417e+03 9.956479321104199e+06 2.511678532422237e+00 1.422396621738269e+00 1.658205723103046e-02 3.224647127214908e+00 1.371924972446937e+01 9.126721055116552e+02 4.438148866019791e-01 8.937019202531498e+02 4.767756510749957e+02 4.666617441281825e-01 4.578854298625736e-01 7.876433339703346e-01 1.004915695936571e+00 0.000000000000000e+00 1.286371538872427e+00 6.085449436411441e-02 0.000000000000000e+00 1.075525288597399e-01 1.353537705192291e-01 0.000000000000000e+00 1.252313619568511e-01 5.687341189893326e-01 
5.325240844314255e+02 1.525006765225573e+01 5.901738718201116e+00 1.107982674174742e+01 2.898466830127867e+04 2.419741192896341e+01 3.341187134588955e+03 9.956412354545850e+06 2.501930363420931e+00 1.415216990050468e+00 1.674227673851457e-02 3.167937829467007e+00 1.393145551496970e+01 9.010722665885520e+02 4.501625647717171e-01 8.847786767199007e+02 5.027598994273801e+02 4.698644580752998e-01 4.578641854595193e-01 7.873428101652354e-01 1.003105994303479e+00 0.000000000000000e+00 1.282426819225793e+00 6.125728584116812e-02 0.000000000000000e+00 1.075104487625784e-01 1.352384969905170e-01 0.000000000000000e+00 1.237546848796833e-01 6.050244958588585e-01 
5.790304233923355e+02 1.581093485520596e+01 5.850553332995228e+00 1.103687271943724e+01 2.896331916736635e+04 2.293770915414479e+01 3.227189399918345e+03 9.956585867979690e+06 2.479981066741455e+00 1.425310583216000e+00 1.535071759049553e-02 3.215120862319559e+00 1.342107769105903e+01 8.819159664934858e+02 4.532551358761124e-01 9.020838009688214e+02 4.796108183653140e+02 4.684786359981821e-01 4.589006202381345e-01 7.873934954356835e-01 9.801296375410735e-01 0.000000000000000e+00 1.256949086666718e+00 5.586647467254285e-02 0.000000000000000e+00 1.024939090426766e-01 1.338870397503518e-01 0.000000000000000e+00 1.218467585911774e-01 5.997671372049119e-01 
5.165481439750898e+02 1.551188873701078e+01 5.917455436713665e+00 1.097134713563805e+01 2.942950461399982e+04 2.195334572060166e+01 3.565393551661059e+03 9.956470389521783e+06 2.473788598207026e+00 1.424347320563276e+00 1.474350279690711e-02 3.262442663057451e+00 1.305840906927468e+01 8.721658473689284e+02 3.630119210672911e-01 9.114479523730926e+02 4.772377551834002e+02 4.709416258473147e-01 4.580646474297933e-01 7.895941583641568e-01 9.870309919942184e-01 0.000000000000000e+00 1.240676689011183e+00 5.708402952873058e-02 0.000000000000000e+00 1.077011205276833e-01 1.341896938409025e-01 0.000000000000000e+00 1.223339777389487e-01 6.016666689138253e-01 
5.475573606032555e+02 1.629225210650831e+01 5.958181437569470e+00 1.107905595830469e+01 2.977496528985135e+04 2.363776782616624e+01 3.259825055310293e+03 9.956698877151016e+06 2.557577022539095e+00 1.432192695179243e+00 1.452967723745803e-02 3.363068886114903e+00 1.279399115106773e+01 8.536932383785218e+02 3.726436088259616e-01 9.175015931782490e+02 4.857716888735006e+02 4.700039324588163e-01 4.582598603316306e-01 7.842994338100003e-01 9.802254313543906e-01 0.000000000000000e+00 1.254142382718927e+00 5.093523537001451e-02 0.000000000000000e+00 1.058388321159773e-01 1.337252107305145e-01 0.000000000000000e+00 1.268672684597210e-01 6.324703266548600e-01 
3.665379182043703e+02 1.611347454758067e+01 5.925790403970172e+00 1.109796300043603e+01 2.955347386378314e+04 2.470952626438080e+01 3.264660481704534e+03 9.956654862484161e+06 2.548216809214487e+00 1.452212229132134e+00 1.510129519335535e-02 3.305002943604997e+00 1.306002844115647e+01 8.660318736576339e+02 4.084031707973787e-01 9.153396242434728e+02 4.884029233440473e+02 4.673912892851319e-01 4.585414272677554e-01 7.840806264613551e-01 9.905793345768119e-01 0.000000000000000e+00 1.266194023578636e+00 5.428713364661572e-02 0.000000000000000e+00 1.086650934299922e-01 1.340120229618337e-01 0.000000000000000e+00 1.253176318675613e-01 5.882650553945832e-01 
5.881403930918971e+02 1.617627825026196e+01 5.919865031359250e+00 1.113089115359516e+01 2.947431301951044e+04 2.561367280778200e+01 3.274886501562646e+03 9.956582350964479e+06 2.557311408139533e+00 1.456501444273958e+00 1.493016986300165e-02 3.314717052824595e+00 1.305222525412184e+01 8.728591226051201e+02 2.518313845217314e-01 9.080527117998722e+02 4.938418540179398e+02 4.679511645343049e-01 4.586472423159866e-01 7.841179136933748e-01 9.892426595954980e-01 0.000000000000000e+00 1.271117797524512e+00 5.446710349117985e-02 0.000000000000000e+00 1.078245855770787e-01 1.341241835471183e-01 0.000000000000000e+00 1.262047096038603e-01 5.550967537488891e-01 
6.244924689261875e+02 1.672592062819903e+01 5.911187854710675e+00 1.115717239278842e+01 2.991555566402741e+04 2.492852146404551e+01 3.233809603485588e+03 9.956725570606535e+06 2.608719879239871e+00 1.488624323240884e+00 1.369769291729658e-02 3.442629297750648e+00 1.254992214101788e+01 8.594657212164285e+02 5.019875768736159e-01 9.149960635993793e+02 4.935543705754635e+02 4.685118109903612e-01 4.596634700432639e-01 7.782307552546559e-01 9.752711615069357e-01 0.000000000000000e+00 1.254164091608073e+00 4.747501552167700e-02 0.000000000000000e+00 1.080368254292308e-01 1.325892732374044e-01 0.000000000000000e+00 1.260777773082975e-01 6.869076743806634e-01 
5.639022812072945e+02 1.598359463710331e+01 5.927191635039168e+00 1.102325606985101e+01 2.967806036908990e+04 2.587100064755774e+01 3.198340361629861e+03 9.956522758831061e+06 2.565558786268369e+00 1.450445091109212e+00 1.457019107522209e-02 3.354374073946762e+00 1.264574706135686e+01 8.734366010630890e+02 4.175658882122208e-01 9.307607952612112e+02 4.876517758778482e+02 4.690987054247812e-01 4.587777958972868e-01 7.822942717794268e-01 9.889958961104259e-01 0.000000000000000e+00 1.258836225283702e+00 5.107022462054384e-02 0.000000000000000e+00 1.056446900038712e-01 1.342051964615645e-01 0.000000000000000e+00 1.258404385343722e-01 5.297500386513236e-01 
5.089795107864066e+02 1.598007469950500e+01 5.944745645794548e+00 1.109550986885588e+01 2.944232304704787e+04 2.515789675428613e+01 3.367066461811950e+03 9.956458357976865e+06 2.548611664155222e+00 1.442455800789261e+00 1.540105221051434e-02 3.285139843626869e+00 1.298033297277195e+01 8.872579965694216e+02 3.719240667931171e-01 9.011110591349627e+02 4.989775288199471e+02 4.684197449217535e-01 4.580997991913806e-01 7.853234692190902e-01 9.953791707279116e-01 0.000000000000000e+00 1.267364951969106e+00 5.401694218617514e-02 0.000000000000000e+00 1.057883833759276e-01 1.345022966839274e-01 0.000000000000000e+00 1.253158549415166e-01 6.081060272883276e-01 
5.058981802827849e+02 1.598383699991580e+01 5.953657701714455e+00 1.107397785936680e+01 2.960769917775096e+04 2.447144069190404e+01 3.271272951785341e+03 9.956495062669525e+06 2.549848787265384e+00 1.445482554785564e+00 1.526168911963684e-02 3.305543032434610e+00 1.285864056723696e+01 8.730135746673061e+02 3.677385228301722e-01 9.064903323001474e+02 4.982180890099086e+02 4.688789388306694e-01 4.581365677205989e-01 7.843426723215998e-01 9.919734200212340e-01 0.000000000000000e+00 1.260065586089292e+00 5.388916681372238e-02 0.000000000000000e+00 1.061769901357719e-01 1.342113695891408e-01 0.000000000000000e+00 1.252236611150026e-01 6.385183449802445e-01 
5.358144280363983e+02 1.639750408838843e+01 5.952577780408671e+00 1.113417265852450e+01 2.978416106006774e+04 2.641908112154942e+01 3.316647097327582e+03 9.956530285859449e+06 2.575713016631826e+00 1.464685265477452e+00 1.431519128048349e-02 3.382809903256062e+00 1.252422576273976e+01 8.619568758350963e+02 3.947537228970147e-01 9.108758475155905e+02 4.922510349120155e+02 4.689044704528376e-01 4.585852062790479e-01 7.804346395972392e-01 9.858079372452588e-01 0.000000000000000e+00 1.256874846021957e+00 5.007685286359240e-02 0.000000000000000e+00 1.077805480586301e-01 1.337434043356890e-01 0.000000000000000e+00 1.264132616825390e-01 5.779190376926542e-01 
5.325461758914947e+02 1.638234257087508e+01 5.979784736431345e+00 1.112629254839212e+01 2.986207362259763e+04 2.459477407824073e+01 3.313208160114820e+03 9.956531862734750e+06 2.562266921705576e+00 1.447882004628831e+00 1.488517022393770e-02 3.318991995591869e+00 1.268060467651923e+01 8.605234910168715e+02 3.555687612766352e-01 9.026270046629043e+02 5.181721181239591e+02 4.689440414823907e-01 4.578517807647274e-01 7.840045452987969e-01 9.931183832354368e-01 0.000000000000000e+00 1.259955064481222e+00 5.228557010129055e-02 0.000000000000000e+00 1.069006243513384e-01 1.341538311852393e-01 0.000000000000000e+00 1.254239743582867e-01 6.014869075239478e-01 
5.165564676168515e+02 1.631082208866652e+01 5.983380484516204e+00 1.107739699382312e+01 3.003607720949251e+04 2.421269032170505e+01 3.291886276028181e+03 9.956459188233148e+06 2.549702049154661e+00 1.444145511010313e+00 1.475434661333825e-02 3.302992526919629e+00 1.257218180989690e+01 8.717088148345478e+02 3.388146040321810e-01 9.089055705789585e+02 5.345049492295846e+02 4.696860247901633e-01 4.579915500414821e-01 7.845432901584114e-01 9.914274139880324e-01 0.000000000000000e+00 1.253817776378531e+00 5.270769751934562e-02 0.000000000000000e+00 1.092611727472340e-01 1.339603693949694e-01 0.000000000000000e+00 1.261189883049462e-01 6.480625571824490e-01 
5.361875159673106e+02 1.672892441481422e+01 5.950005936471834e+00 1.112363599609384e+01 2.992518904352629e+04 2.559108406767975e+01 3.256288817381574e+03 9.956569067602208e+06 2.577440750502650e+00 1.456588540517405e+00 1.473358481932582e-02 3.351744480361143e+00 1.266280651910657e+01 8.752385276607466e+02 3.712044891438542e-01 9.109469249561259e+02 4.912262645981424e+02 4.688718064177812e-01 4.583182539880513e-01 7.825156913684573e-01 9.920026703446855e-01 0.000000000000000e+00 1.264987757205261e+00 5.217696013699585e-02 0.000000000000000e+00 1.085681584722395e-01 1.337533665192104e-01 0.000000000000000e+00 1.261562106914698e-01 5.438242200541261e-01 
5.227889074147679e+02 1.601125894338526e+01 5.973011645532049e+00 1.101898723799378e+01 3.065096721866591e+04 2.327267541845097e+01 3.225948522182735e+03 9.956581728623511e+06 2.541398500404812e+00 1.447216344868533e+00 1.460501971335824e-02 3.353578423341689e+00 1.248587660046792e+01 8.670193734502750e+02 3.129556287488215e-01 8.960375228617251e+02 5.102883910767422e+02 4.681242260592866e-01 4.585263251945467e-01 7.831333636776217e-01 9.839786644085100e-01 0.000000000000000e+00 1.255146244056550e+00 5.040944544991949e-02 0.000000000000000e+00 1.021568358081460e-01 1.337362445280980e-01 0.000000000000000e+00 1.256705004019534e-01 5.764569006865203e-01 
5.442423588530410e+02 1.642610477164952e+01 5.970540922567958e+00 1.108407536340025e+01 3.000921990804580e+04 2.472557134227496e+01 3.237684531936354e+03 9.956569781058140e+06 2.568904264752350e+00 1.450026409403144e+00 1.451047923518809e-02 3.367363383313063e+00 1.244073341804634e+01 8.602036002134187e+02 3.361573285486027e-01 9.186896033568210e+02 5.087702272029651e+02 4.692356645571269e-01 4.583961092644593e-01 7.821977260905805e-01 9.887628873451062e-01 0.000000000000000e+00 1.253045579072038e+00 4.993078273928367e-02 0.000000000000000e+00 1.097934371781799e-01 1.334656707505574e-01 0.000000000000000e+00 1.255478206697153e-01 7.232139851052408e-01 
