# Supplementary material for: Regulation of tissue growth in plants – A mathematical modeling study on shade avoidance response in Arabidopsis hypocotyls
Source: Front Plant Sci. 2024 Feb 28;15:1285655. doi: 10.3389/fpls.2024.1285655 (PMC10938469; doi:10.3389/fpls.2024.1285655)
Supplement: Data Sheet 2 — Mathematical code and various associated files. [file DataSheet_2.zip › Favre_Scripts_final/bestin_16_mut_value.dat]

   4.0399119e+01   4.7283274e+01   5.0897230e+01   5.2869780e+01   5.3954648e+01   5.4546848e+01   5.4864924e+01   5.5031579e+01   5.5115056e+01   5.5152019e+01   5.5160311e+01   5.5145483e+01   5.5102727e+01   5.5013742e+01   5.4833614e+01   5.4448818e+01   5.3537837e+01   5.1076608e+01   4.3353401e+01
   4.0399192e+01   4.7283722e+01   5.0898116e+01   5.2871066e+01   5.3956293e+01   5.4548826e+01   5.4867211e+01   5.5034141e+01   5.5117839e+01   5.5154952e+01   5.5163312e+01   5.5148461e+01   5.5105587e+01   5.5016379e+01   5.4835908e+01   5.4450630e+01   5.3539018e+01   5.1077076e+01   4.3353403e+01
   4.0399192e+01   4.7283722e+01   5.0898116e+01   5.2871066e+01   5.3956293e+01   5.4548826e+01   5.4867211e+01   5.5034141e+01   5.5117839e+01   5.5154952e+01   5.5163312e+01   5.5148461e+01   5.5105587e+01   5.5016379e+01   5.4835908e+01   5.4450630e+01   5.3539018e+01   5.1077076e+01   4.3353403e+01
   0.0000000e+00   0.0000000e+00   0.0000000e+00   0.0000000e+00   0.0000000e+00   0.0000000e+00   0.0000000e+00   0.0000000e+00   0.0000000e+00   0.0000000e+00   0.0000000e+00   0.0000000e+00   0.0000000e+00   0.0000000e+00   0.0000000e+00   0.0000000e+00   0.0000000e+00   0.0000000e+00   0.0000000e+00
   0.0000000e+00   0.0000000e+00   0.0000000e+00   0.0000000e+00   0.0000000e+00   0.0000000e+00   0.0000000e+00   0.0000000e+00   0.0000000e+00   0.0000000e+00   0.0000000e+00   0.0000000e+00   0.0000000e+00   0.0000000e+00   0.0000000e+00   0.0000000e+00   0.0000000e+00   0.0000000e+00   0.0000000e+00
   0.0000000e+00   0.0000000e+00   0.0000000e+00   0.0000000e+00   0.0000000e+00   0.0000000e+00   0.0000000e+00   0.0000000e+00   0.0000000e+00   0.0000000e+00   0.0000000e+00   0.0000000e+00   0.0000000e+00   0.0000000e+00   0.0000000e+00   0.0000000e+00   0.0000000e+00   0.0000000e+00   0.0000000e+00
   3.8615296e+01   4.6262961e+01   5.1690668e+01   5.5493464e+01   5.8078137e+01   5.9744176e+01   6.0718406e+01   6.1174413e+01   6.1244452e+01   6.1026446e+01   6.0586910e+01   5.9959545e+01   5.9138001e+01   5.8059399e+01   5.6571641e+01   5.4369668e+01   5.0864805e+01   4.4879655e+01   3.3698351e+01
   5.1026080e+01   6.1415297e+01   6.8700495e+01   7.3681017e+01   7.6902234e+01   7.8766670e+01   7.9581582e+01   7.9585562e+01   7.8964917e+01   7.7863500e+01   7.6387314e+01   7.4603835e+01   7.2534568e+01   7.0137207e+01   6.7269789e+01   6.3620389e+01   5.8562256e+01   5.0813898e+01   3.7380041e+01
   8.1802430e+01   9.7152340e+01   1.0692556e+02   1.1267317e+02   1.1544274e+02   1.1599170e+02   1.1488610e+02   1.1255807e+02   1.0934193e+02   1.0549697e+02   1.0122078e+02   9.6654207e+01   9.1877204e+01   8.6891812e+01   8.1583796e+01   7.5644200e+01   6.8404858e+01   5.8449249e+01   4.2393058e+01
   4.2361651e+01   4.9704920e+01   5.3228878e+01   5.4790620e+01   5.5370987e+01   5.5507598e+01   5.5475864e+01   5.5400690e+01   5.5328907e+01   5.5271532e+01   5.5224941e+01   5.5179335e+01   5.5119884e+01   5.5022131e+01   5.4837546e+01   5.4450564e+01   5.3538552e+01   5.1076860e+01   4.3353455e+01
   4.2420615e+01   4.9779547e+01   5.3303216e+01   5.4854309e+01   5.5420075e+01   5.5542774e+01   5.5500023e+01   5.5417076e+01   5.5340195e+01   5.5279609e+01   5.5231018e+01   5.5184139e+01   5.5123823e+01   5.5025407e+01   5.4840219e+01   5.4452595e+01   5.3539848e+01   5.1077368e+01   4.3353457e+01
   4.2420618e+01   4.9779547e+01   5.3303216e+01   5.4854309e+01   5.5420075e+01   5.5542774e+01   5.5500023e+01   5.5417076e+01   5.5340195e+01   5.5279609e+01   5.5231018e+01   5.5184139e+01   5.5123823e+01   5.5025407e+01   5.4840219e+01   5.4452595e+01   5.3539848e+01   5.1077368e+01   4.3353457e+01
