# Supplementary material for: Regulation of tissue growth in plants – A mathematical modeling study on shade avoidance response in Arabidopsis hypocotyls
Source: Front Plant Sci. 2024 Feb 28;15:1285655. doi: 10.3389/fpls.2024.1285655 (PMC10938469; doi:10.3389/fpls.2024.1285655)
Supplement: Data Sheet 2 — Mathematical code and various associated files. [file DataSheet_2.zip › Favre_Scripts_final/bestin_15.dat]

2.320540278260223e+03 2.032532652234000e+01 5.993033371133226e+00 1.140407472420767e+01 3.159258369628630e+04 2.374408756962750e+01 3.273027702359458e+03 9.964351348694965e+06 2.562400944889844e+00 1.481759897389377e+00 1.609029064237502e-02 3.507059445063656e+00 1.306348953723773e+01 9.521100047904231e+02 1.782818786035970e+02 9.588603781934078e+02 5.541209614970751e+02 4.646117039425790e-01 4.583620153355525e-01 7.771452608502287e-01 1.004772349120971e+00 0.000000000000000e+00 1.309298218076715e+00 5.106147744362197e-02 0.000000000000000e+00 1.159055349816183e-01 1.321920952658045e-01 0.000000000000000e+00 1.368136225803873e-01 1.843944413630685e+00 
