# Supplementary material for: Regulation of tissue growth in plants – A mathematical modeling study on shade avoidance response in Arabidopsis hypocotyls
Source: Front Plant Sci. 2024 Feb 28;15:1285655. doi: 10.3389/fpls.2024.1285655 (PMC10938469; doi:10.3389/fpls.2024.1285655)
Supplement: Data Sheet 2 — Mathematical code and various associated files. [file DataSheet_2.zip › Favre_Scripts_final/bestin_8.dat]

1.109202509318186e+03 1.825941452032772e+01 5.945265926195586e+00 1.124705202769661e+01 3.056605315004139e+04 2.499208696111475e+01 3.352968866215650e+03 9.960140010926010e+06 2.539019562196138e+00 1.467857984428110e+00 1.501528175452658e-02 3.424346520853129e+00 1.290457316762743e+01 9.135830118885232e+02 8.747003757153251e-01 9.511476050989204e+02 5.236331556959746e+02 4.684459249803795e-01 4.585163706896059e-01 7.823999204574850e-01 1.007288481537359e+00 0.000000000000000e+00 1.278416147873896e+00 5.104834039759355e-02 0.000000000000000e+00 1.121514463534671e-01 1.327423245695118e-01 0.000000000000000e+00 1.257650186887816e-01 1.466544453531212e+00 
1.095076196592267e+03 1.841760227150054e+01 5.929499753601246e+00 1.132186357030059e+01 3.055192683731547e+04 2.542434948489795e+01 3.359600619424385e+03 9.960125884613287e+06 2.557997506202903e+00 1.473301496138026e+00 1.515480918254210e-02 3.433243700823911e+00 1.294885343117875e+01 9.201778487332786e+02 8.562431197190818e-01 9.526833575821748e+02 5.203313274593077e+02 4.674621333884716e-01 4.587784260685956e-01 7.800605310338318e-01 1.001377304912163e+00 0.000000000000000e+00 1.294594541864174e+00 5.014731463690867e-02 0.000000000000000e+00 1.144381479542404e-01 1.326656174246429e-01 0.000000000000000e+00 1.320507386992414e-01 1.459461231396087e+00 
1.089591797446833e+03 1.838068145628435e+01 5.939209042893578e+00 1.134617012154380e+01 3.054644243817004e+04 2.543900438459054e+01 3.348848167361355e+03 9.960120400214139e+06 2.556123498129845e+00 1.472374227350928e+00 1.521915014392011e-02 3.429851570262167e+00 1.293815491788399e+01 9.195935817333504e+02 8.490772753139032e-01 9.562170947776810e+02 5.263900148747562e+02 4.670699716209925e-01 4.588279923939466e-01 7.785026880404891e-01 1.000395367957680e+00 0.000000000000000e+00 1.295812673854539e+00 5.156841199021791e-02 0.000000000000000e+00 1.144874257586695e-01 1.337379271715550e-01 0.000000000000000e+00 1.318547641503412e-01 1.456913241133031e+00 
1.092876587171883e+03 1.838620789014891e+01 5.927312915606581e+00 1.129314834208304e+01 3.054972722789508e+04 2.392205188674542e+01 3.355454999986339e+03 9.960123685003866e+06 2.555402896447163e+00 1.472701355131880e+00 1.484798792632976e-02 3.432381921042066e+00 1.294021994911609e+01 9.188665234807186e+02 8.533691387339890e-01 9.490373928645402e+02 5.163798772069597e+02 4.674071004759153e-01 4.588346582677493e-01 7.795313559656614e-01 9.947809718506608e-01 0.000000000000000e+00 1.289871570445189e+00 5.180169387407590e-02 0.000000000000000e+00 1.137118911916536e-01 1.326278066471624e-01 0.000000000000000e+00 1.323018120995724e-01 1.458285377944599e+00 
1.082667751853789e+03 1.919394682523120e+01 5.928584561922220e+00 1.133600852361350e+01 3.053951839257699e+04 2.556054283931898e+01 3.347137246371482e+03 9.960113476168547e+06 2.551007187255736e+00 1.472559513772071e+00 1.534808467261397e-02 3.431551922826328e+00 1.291717911622296e+01 9.194852027458359e+02 8.400304076337060e-01 9.526293710102259e+02 5.216407153605689e+02 4.674361663624684e-01 4.587858620960533e-01 7.792105374026590e-01 1.002212092747318e+00 0.000000000000000e+00 1.296280669804894e+00 5.175235522645304e-02 0.000000000000000e+00 1.146478953856707e-01 1.327480711241354e-01 0.000000000000000e+00 1.317064853382986e-01 1.452894628554626e+00 
1.101234006713314e+03 1.834286768427661e+01 5.941064423531039e+00 1.129368817436156e+01 3.055808464743652e+04 2.527545124266607e+01 3.345022628680359e+03 9.960132042423407e+06 2.542799711763573e+00 1.470037900157340e+00 1.503365784251360e-02 3.427332673999113e+00 1.292328289143160e+01 9.171956212760429e+02 8.642888341235131e-01 9.521902703254065e+02 5.231098195479663e+02 4.674894608534093e-01 4.587198755486239e-01 7.795252044415731e-01 9.991309969653140e-01 0.000000000000000e+00 1.289409440980500e+00 5.138175124804211e-02 0.000000000000000e+00 1.136543843715482e-01 1.327654644051341e-01 0.000000000000000e+00 1.317716538834391e-01 1.461084100932537e+00 
1.140222985769815e+03 1.811727135345335e+01 5.960668305694736e+00 1.122490880205597e+01 3.059707362649302e+04 2.471973030062325e+01 3.301305359381362e+03 9.960171031402463e+06 2.522195397807109e+00 1.465855403549968e+00 1.508932601607960e-02 3.419396687513213e+00 1.282073658403124e+01 9.096542538167384e+02 9.152313257305121e-01 9.463320456187842e+02 5.262340278922641e+02 4.699550998573884e-01 4.587172446933766e-01 7.778732121519871e-01 9.957245665874419e-01 0.000000000000000e+00 1.277960679197439e+00 5.075130686184610e-02 0.000000000000000e+00 1.120260218387679e-01 1.330809330070056e-01 0.000000000000000e+00 1.299717705592152e-01 1.458772203573731e+00 
1.162394524399932e+03 1.804383500613911e+01 5.959041189465880e+00 1.122883864520092e+01 3.058012511228567e+04 2.453600887139069e+01 3.293969898637688e+03 9.960193202941095e+06 2.515120310042856e+00 1.460833717664616e+00 1.501915733605915e-02 3.415513499439732e+00 1.279556919032154e+01 9.089054788828847e+02 9.442003689809702e-01 9.231819265608833e+02 5.316259604029894e+02 4.677384274815606e-01 4.585991114072932e-01 7.788018545477284e-01 9.964595004600776e-01 0.000000000000000e+00 1.276271188382771e+00 5.049323195197128e-02 0.000000000000000e+00 1.113789112255689e-01 1.330273860293634e-01 0.000000000000000e+00 1.294815554529804e-01 1.464252958185816e+00 
