# Supplementary material for: Regulation of tissue growth in plants – A mathematical modeling study on shade avoidance response in Arabidopsis hypocotyls
Source: Front Plant Sci. 2024 Feb 28;15:1285655. doi: 10.3389/fpls.2024.1285655 (PMC10938469; doi:10.3389/fpls.2024.1285655)
Supplement: Data Sheet 2 — Mathematical code and various associated files. [file DataSheet_2.zip › Favre_Scripts_final/bestin_14.dat]

2.133127331849609e+03 2.014118878453728e+01 5.959273152969030e+00 1.140583325316227e+01 3.140517074987570e+04 2.406061653989708e+01 3.287946417606874e+03 9.964163935748544e+06 2.572962482019713e+00 1.486358942410591e+00 1.589062978823692e-02 3.503080472719841e+00 1.306312899806324e+01 9.432873902006284e+02 1.315045379891069e+02 9.586023564835295e+02 5.476031711896169e+02 4.648712171208485e-01 4.583061900712774e-01 7.786864068947615e-01 1.007600218498730e+00 0.000000000000000e+00 1.312460783600780e+00 5.138153850862626e-02 0.000000000000000e+00 1.168503581854475e-01 1.318894027736059e-01 0.000000000000000e+00 1.368551222684686e-01 1.791407793736424e+00 
