# Supplementary material for: Regulation of tissue growth in plants – A mathematical modeling study on shade avoidance response in Arabidopsis hypocotyls
Source: Front Plant Sci. 2024 Feb 28;15:1285655. doi: 10.3389/fpls.2024.1285655 (PMC10938469; doi:10.3389/fpls.2024.1285655)
Supplement: Data Sheet 2 — Mathematical code and various associated files. [file DataSheet_2.zip › Favre_Scripts_final/bestin_6.dat]

9.197913357092816e+02 1.808183227703536e+01 5.926399161017470e+00 1.129964985652870e+01 3.037664197643247e+04 2.614377170875339e+01 3.365052854003825e+03 9.956950599752396e+06 2.564992711359936e+00 1.473250469799602e+00 1.521990677745516e-02 3.427881768863977e+00 1.285229385416361e+01 9.161625765987972e+02 6.420415882911576e-01 9.456181573616993e+02 5.346742845507899e+02 4.683055042055544e-01 4.587430900712134e-01 7.821862028004940e-01 1.005237354756322e+00 0.000000000000000e+00 1.290763653065928e+00 5.216997593157269e-02 0.000000000000000e+00 1.140142654414950e-01 1.324669455841653e-01 0.000000000000000e+00 1.311265520187616e-01 1.052693450797469e+00 
9.314889316437507e+02 1.806088316651223e+01 5.918134622473017e+00 1.131104610077083e+01 3.038833957236694e+04 2.580706895008749e+01 3.364745270413020e+03 9.956962297348332e+06 2.567423257548291e+00 1.469758834148406e+00 1.543324761459612e-02 3.422941049729988e+00 1.286198632683326e+01 9.162969713811763e+02 6.536226773764485e-01 9.523638612656503e+02 5.171205268488807e+02 4.679724768185537e-01 4.586287194614611e-01 7.751778807026072e-01 1.006489072562936e+00 0.000000000000000e+00 1.293710447400406e+00 5.168064472660394e-02 0.000000000000000e+00 1.145362825119076e-01 1.322447979211313e-01 0.000000000000000e+00 1.304531291510619e-01 1.056461544068536e+00 
9.532176907052371e+02 1.798149649563280e+01 5.924898240324789e+00 1.127615284574908e+01 3.041006833142842e+04 2.556144499018791e+01 3.332754736745112e+03 9.956984026107393e+06 2.549974956871937e+00 1.447782487157760e+00 1.524212983335960e-02 3.421693572916773e+00 1.283768715833468e+01 9.145854867124710e+02 6.751350202384880e-01 9.510615126797250e+02 5.161031384162061e+02 4.678439173040059e-01 4.587113702699778e-01 7.806999947205742e-01 1.002168925829527e+00 0.000000000000000e+00 1.287827195110471e+00 5.134919492732515e-02 0.000000000000000e+00 1.134964040187514e-01 1.325475928709002e-01 0.000000000000000e+00 1.306746181203643e-01 1.063460930204535e+00 
9.562713545675298e+02 1.790799023626878e+01 5.933719800359165e+00 1.125303098806901e+01 3.041312199529071e+04 2.534666754834942e+01 3.321577371033044e+03 9.956987079771254e+06 2.541922909733613e+00 1.465115151031657e+00 1.517247283041015e-02 3.419783743907598e+00 1.281751919783712e+01 9.086943183701117e+02 6.781582699236252e-01 9.443857990073891e+02 5.167647293859660e+02 4.681166854943492e-01 4.586892335636973e-01 7.807073253657261e-01 9.990675667148470e-01 0.000000000000000e+00 1.283134524864499e+00 5.124684407247154e-02 0.000000000000000e+00 1.110706958910881e-01 1.327873096791300e-01 0.000000000000000e+00 1.304483035320438e-01 1.064444593028595e+00 
9.307506867622881e+02 1.801594964639576e+01 5.929079387749104e+00 1.132330899953126e+01 3.038760132748548e+04 2.578585735912419e+01 3.348879118123269e+03 9.956961559103452e+06 2.561870621273283e+00 1.472317918886013e+00 1.531642593291754e-02 3.424659320824474e+00 1.282852497261312e+01 9.194740273627987e+02 6.528917853378728e-01 9.517029260755396e+02 5.160863658876281e+02 4.676300498576726e-01 4.588106251324950e-01 7.799568710335441e-01 1.001315204398083e+00 0.000000000000000e+00 1.292072401247579e+00 5.176452971107665e-02 0.000000000000000e+00 1.141207461210885e-01 1.336197808814629e-01 0.000000000000000e+00 1.308670586029864e-01 1.056223736609138e+00 
9.206508819284861e+02 1.881636858281796e+01 5.915593768801797e+00 1.131910710100835e+01 3.037750152265167e+04 2.592128766593891e+01 3.351096671324280e+03 9.956951459298618e+06 2.561442186566079e+00 1.473018489622677e+00 1.537746678900097e-02 3.427036180540231e+00 1.282590002078508e+01 9.166665126625053e+02 6.428925735186605e-01 9.475433587527225e+02 5.115759001978280e+02 4.678653503355317e-01 4.588004872437802e-01 7.805284130007315e-01 1.002554732365408e+00 0.000000000000000e+00 1.294174000762535e+00 5.201513798136916e-02 0.000000000000000e+00 1.143547262713871e-01 1.326559990758291e-01 0.000000000000000e+00 1.308162514179680e-01 1.052970332504009e+00 
9.666197332307729e+02 1.784311524102817e+01 5.947489657196719e+00 1.123566422466808e+01 3.042347037395396e+04 2.523048106170481e+01 3.305798247940320e+03 9.956997428149920e+06 2.535276305614611e+00 1.461985680859818e+00 1.509572345901859e-02 3.410915075143835e+00 1.278756943806771e+01 9.055362671455281e+02 6.884035798025722e-01 9.440755092259146e+02 5.184772293151741e+02 4.680448113856320e-01 4.586628972180914e-01 7.802309392137869e-01 9.981383518824901e-01 0.000000000000000e+00 1.280416062023914e+00 5.125503539238883e-02 0.000000000000000e+00 1.121720613061226e-01 1.328272037852262e-01 0.000000000000000e+00 1.302359424850726e-01 1.067778069088622e+00 
