# Supplementary material for: Regulation of tissue growth in plants – A mathematical modeling study on shade avoidance response in Arabidopsis hypocotyls
Source: Front Plant Sci. 2024 Feb 28;15:1285655. doi: 10.3389/fpls.2024.1285655 (PMC10938469; doi:10.3389/fpls.2024.1285655)
Supplement: Data Sheet 2 — Mathematical code and various associated files. [file DataSheet_2.zip › Favre_Scripts_final/bestin_4.dat]

5.442423588530410e+02 1.642610477164952e+01 5.970540922567958e+00 1.108407536340025e+01 3.000921990804580e+04 2.472557134227496e+01 3.237684531936354e+03 9.956569781058140e+06 2.568904264752350e+00 1.450026409403144e+00 1.451047923518809e-02 3.367363383313063e+00 1.244073341804634e+01 8.602036002134187e+02 3.361573285486027e-01 9.186896033568210e+02 5.087702272029651e+02 4.692356645571269e-01 4.583961092644593e-01 7.821977260905805e-01 9.887628873451062e-01 0.000000000000000e+00 1.253045579072038e+00 4.993078273928367e-02 0.000000000000000e+00 1.097934371781799e-01 1.334656707505574e-01 0.000000000000000e+00 1.255478206697153e-01 1.182932750767834e+00 
5.442423588530410e+02 1.642610477164952e+01 5.970540922567958e+00 1.108407536340025e+01 3.100921990804580e+04 2.472557134227496e+01 3.237684531936354e+03 9.956569781058140e+06 2.568904264752350e+00 1.450026409403144e+00 1.451047923518809e-02 3.367363383313063e+00 1.244073341804634e+01 8.602036002134187e+02 3.361573285486027e-01 9.186896033568210e+02 5.087702272029651e+02 4.692356645571269e-01 4.583961092644593e-01 7.821977260905805e-01 9.887628873451062e-01 0.000000000000000e+00 1.253045579072038e+00 4.993078273928367e-02 0.000000000000000e+00 1.097934371781799e-01 1.334656707505574e-01 0.000000000000000e+00 1.255478206697153e-01 9.530733679365373e-01 
6.592185473982576e+02 1.696966529236016e+01 5.946319358381599e+00 1.117348278719490e+01 3.012969312682567e+04 2.542980885031249e+01 3.307594696384932e+03 9.956690254276916e+06 2.594223609171192e+00 1.462679272966957e+00 1.479098285322840e-02 3.392691707683345e+00 1.259216389892873e+01 8.800467473183071e+02 4.130222693405839e-01 9.268236671639928e+02 5.025230392486499e+02 4.685765332637890e-01 4.586308561186097e-01 7.822669005454507e-01 9.922660307692320e-01 0.000000000000000e+00 1.270314722353917e+00 4.904086009401151e-02 0.000000000000000e+00 1.107381188588160e-01 1.333682105530693e-01 0.000000000000000e+00 1.276559325610626e-01 9.807652676529778e-01 
6.759005455230632e+02 1.687454886499923e+01 5.958877236449581e+00 1.115353768928951e+01 3.014717269398827e+04 2.516282862284591e+01 3.280609857664493e+03 9.956707733844081e+06 2.572531051872883e+00 1.455760429695705e+00 1.491794385637776e-02 3.378350023304214e+00 1.256202042914532e+01 8.752402872319657e+02 4.241746724109889e-01 9.316759778235241e+02 5.129701868635498e+02 4.684841293205623e-01 4.583609001536140e-01 7.765126023084190e-01 9.964921752914574e-01 0.000000000000000e+00 1.267864756060823e+00 4.983024653162563e-02 0.000000000000000e+00 1.104316098261731e-01 1.332907194703120e-01 0.000000000000000e+00 1.266207883741009e-01 9.847831101731295e-01 
6.838155597160073e+02 1.690725596722302e+01 5.954575892022806e+00 1.115325611309816e+01 3.015546612629436e+04 2.519974025434177e+01 3.166436748383068e+03 9.956716027276389e+06 2.576624785191613e+00 1.460150305270202e+00 1.474955141036341e-02 3.386781591826735e+00 1.257103091405710e+01 8.776278949123518e+02 4.294660906168467e-01 9.269891493819041e+02 5.047857798311223e+02 4.684896377686390e-01 4.585504298294337e-01 7.816763571166285e-01 9.916699460053477e-01 0.000000000000000e+00 1.267618317900674e+00 5.026596256314940e-02 0.000000000000000e+00 1.104153221954315e-01 1.336144684890447e-01 0.000000000000000e+00 1.274210377036953e-01 9.866894334045609e-01 
6.634100723170154e+02 1.694053140632708e+01 5.967074965112528e+00 1.115631134930660e+01 3.013408504923107e+04 2.541674050407111e+01 3.297292526674389e+03 9.956694646199323e+06 2.587703159812420e+00 1.461125630855304e+00 1.484522465657583e-02 3.388106445030396e+00 1.258793027259981e+01 8.790055396152295e+02 4.158244261939721e-01 9.267911777162767e+02 5.028020884044699e+02 4.687562437738193e-01 4.584077288026608e-01 7.827353460298405e-01 9.927857733620007e-01 0.000000000000000e+00 1.267417592424888e+00 5.045697879037477e-02 0.000000000000000e+00 1.104153133746600e-01 1.334851626104209e-01 0.000000000000000e+00 1.277028142274566e-01 9.729461739559127e-01 
6.544640597445048e+02 1.696184125185128e+01 5.950921592900642e+00 1.118887645586066e+01 3.012471132634555e+04 2.546428167136977e+01 3.295482669118924e+03 9.956685272476438e+06 2.588166664573059e+00 1.463128412325899e+00 1.504473129163609e-02 3.391395248834145e+00 1.257403797193653e+01 9.067464054977672e+02 4.098437554532652e-01 9.289154658145276e+02 5.035873794116509e+02 4.687807842758945e-01 4.585919983148417e-01 7.821555360499310e-01 9.964136743872058e-01 0.000000000000000e+00 1.273285566526301e+00 5.072598258033274e-02 0.000000000000000e+00 1.116290861287925e-01 1.333865365499010e-01 0.000000000000000e+00 1.276806978271208e-01 9.692465388147665e-01 
