# Supplementary material for: Regulation of tissue growth in plants – A mathematical modeling study on shade avoidance response in Arabidopsis hypocotyls
Source: Front Plant Sci. 2024 Feb 28;15:1285655. doi: 10.3389/fpls.2024.1285655 (PMC10938469; doi:10.3389/fpls.2024.1285655)
Supplement: Data Sheet 2 — Mathematical code and various associated files. [file DataSheet_2.zip › Favre_Scripts_final/bestin_2.dat]

1.555044776406216e+01 1.774256039127895e+00 1.515498315760135e-01 2.536940205347565e+00 2.655608662492396e+03 1.907267039427950e-01 9.067417283754894e+03 9.996673921522513e+06 1.439000956363073e+00 1.793009284347302e+00 4.986736778386512e-04 6.063823378523121e-01 1.711663807514801e+01 3.856502637685810e+02 2.853138975293855e-02 2.762353998992158e+02 5.898302306484619e+01 5.519301575073823e-01 2.787089184039924e-01 7.579520659802581e-01 7.880318938781481e-01 0.000000000000000e+00 9.270176816748099e-01 7.435377807352711e-02 0.000000000000000e+00 1.035832392902040e-01 1.711181575916482e-01 0.000000000000000e+00 1.500642836115385e-01 2.458109875368696e-01 
2.432744532659435e+01 2.091537299115392e+00 3.091414836315642e-01 2.811473903461861e+00 3.029913984230360e+03 5.390505383128776e-01 5.219500383270630e+03 9.997048226844257e+06 1.433067203317864e+00 1.795702816830962e+00 1.105117403616460e-03 6.498637165667456e-01 1.745178051901711e+01 2.296956098991829e+02 4.576253722136325e-02 3.661329872730041e+02 1.010240464216969e+02 5.444387321987552e-01 2.906521441830391e-01 7.489953987908743e-01 7.862675985516254e-01 0.000000000000000e+00 9.364776239674719e-01 7.324567300577565e-02 0.000000000000000e+00 1.065053503428405e-01 1.767278084028058e-01 0.000000000000000e+00 1.573344464233134e-01 2.385915997345410e-01 
2.635342339929814e+01 2.151895095623423e+00 3.436956106120989e-01 2.845105668464105e+00 3.116314187595424e+03 6.194534831247144e-01 8.700734585722408e+03 9.992912404825397e+06 1.436007096933356e+00 1.792275035353601e+00 1.218425775518752e-03 6.455236073410443e-01 1.750558643289592e+01 2.382432229770163e+02 4.973997104082559e-02 3.862900867924026e+02 1.104500020622068e+02 5.441702028742824e-01 2.934089768440157e-01 7.538407490847616e-01 7.874097251640644e-01 0.000000000000000e+00 9.381491711261051e-01 7.291703416980527e-02 0.000000000000000e+00 1.040080116932692e-01 1.777531466867694e-01 0.000000000000000e+00 1.583869949779318e-01 2.334018713813895e-01 
2.806291711543234e+01 2.218594884061036e+00 3.765315404071744e-01 2.907913739019632e+00 3.189217545590893e+03 6.872964330393128e-01 8.664681469889336e+03 9.996503369454546e+06 1.438125413806858e+00 1.796262859169392e+00 1.341845640712612e-03 6.520992192800129e-01 1.759802154695174e+01 2.476319263366743e+02 4.779163245757175e-02 4.061211849404531e+02 1.199113983073073e+02 5.430588228425000e-01 2.957351560726403e-01 7.525340119858120e-01 7.922721411184841e-01 0.000000000000000e+00 9.448226381110719e-01 7.302457707775155e-02 0.000000000000000e+00 1.050346612891188e-01 1.799976656023762e-01 0.000000000000000e+00 1.610852909419744e-01 2.326961560234478e-01 
2.681387996688630e+01 1.976635014556202e+00 3.566663091855053e-01 2.771997859325049e+00 3.315320989092233e+03 6.263842072545436e-01 8.219605842322060e+03 9.996126912998736e+06 1.419685268753376e+00 1.779396442934893e+00 1.272076652407633e-03 6.568231910664475e-01 1.726087279513013e+01 2.533682271599204e+02 1.265015405484904e-03 3.955302979579819e+02 1.171930769872342e+02 5.479660763885725e-01 2.769961049392450e-01 7.544649759537896e-01 7.809093821761832e-01 0.000000000000000e+00 9.213967688810317e-01 7.362234799010992e-02 0.000000000000000e+00 1.009035326205989e-01 1.735824921547848e-01 0.000000000000000e+00 1.522843066402491e-01 2.098676935157488e-01 
3.149191384816111e+01 2.022381274865805e+00 4.643836906901774e-01 2.869508360407944e+00 3.675008303676600e+03 7.502783651302221e-01 7.343132076467600e+03 9.995213917091627e+06 1.529012654036436e+00 1.800817146468951e+00 1.473370621747867e-03 6.707069505059280e-01 1.740301395652976e+01 2.965357677034424e+02 4.454331643177230e-02 4.629762533602182e+02 1.545559114485361e+02 5.453073272606260e-01 2.681445736759784e-01 7.519783394501823e-01 7.956339462192928e-01 0.000000000000000e+00 9.428963594329056e-01 7.612685096686958e-02 0.000000000000000e+00 1.061231814040141e-01 1.796782618902920e-01 0.000000000000000e+00 1.592750535643946e-01 2.077573484823133e-01 
2.693222635164095e+01 1.933673456316336e+00 4.120922813140062e-01 2.401581930483348e+00 3.219530384033961e+03 6.976464926000774e-01 7.730825166032151e+03 9.995695038138047e+06 1.432227047196500e+00 1.787005381335875e+00 1.377002515326457e-03 6.668825347530372e-01 1.724314166330600e+01 2.767867438314138e+02 4.346679703459413e-02 4.293358281755814e+02 1.341819689838637e+02 5.482544953096844e-01 2.737646416415644e-01 7.551187747314756e-01 7.850083221290847e-01 0.000000000000000e+00 9.345202977893563e-01 7.473767335497150e-02 0.000000000000000e+00 1.033737482113523e-01 1.770687563703193e-01 0.000000000000000e+00 1.529320473943894e-01 2.237686071188516e-01 
2.890120143833290e+01 2.019854975414634e+00 6.095627045458141e-02 2.878083482653711e+00 3.347477014161341e+03 8.171479449606758e-01 7.531940751812999e+03 9.995478454775702e+06 1.434784293376056e+00 1.790057191701609e+00 1.642976068122726e-03 6.639440998371116e-01 1.733956411949001e+01 2.984602261718218e+02 4.690426518173469e-02 4.678386002442762e+02 1.537407796342819e+02 5.471106185367077e-01 2.729638415742170e-01 7.501038038732684e-01 7.933355626500684e-01 0.000000000000000e+00 9.426449452283290e-01 7.510156984784062e-02 0.000000000000000e+00 1.049370180692259e-01 1.796337472058971e-01 0.000000000000000e+00 1.563810502794431e-01 2.252361423802461e-01 
2.887318520369507e+01 2.017042861133197e+00 4.318593318528387e-01 2.920831793520058e+00 3.344267128051670e+03 8.252903281673832e-01 7.483688592101416e+03 9.995434581753872e+06 1.440460928032683e+00 1.800134263306020e+00 4.865697788606642e-04 6.639658350823006e-01 1.743582978616604e+01 3.042706856336424e+02 4.650499811204267e-02 4.779374121207185e+02 1.576921698632921e+02 5.459256141902207e-01 2.723865471534618e-01 7.485211463091648e-01 7.970639272574270e-01 0.000000000000000e+00 9.486779113077586e-01 7.560200254025388e-02 0.000000000000000e+00 1.062656343391267e-01 1.818439680015322e-01 0.000000000000000e+00 1.591367997326184e-01 2.294612369761411e-01 
3.776254755286283e+01 2.150298201798478e+00 6.252328176548554e-01 3.168808360108190e+00 3.793870328756077e+03 1.257641631444057e+00 6.452597295265732e+03 9.994623968921417e+06 1.445280924477287e+00 1.806978106745414e+00 2.224554383375518e-03 7.029346264132373e-01 1.770196521725647e+01 3.410376337716710e+02 5.828985713667522e-02 6.212266033225151e+02 7.779106102221760e+00 5.427176065408840e-01 2.684326438420880e-01 7.416781212927371e-01 8.155668649703374e-01 0.000000000000000e+00 9.749842699204631e-01 7.669343938577497e-02 0.000000000000000e+00 1.102755751160897e-01 1.920824206886752e-01 0.000000000000000e+00 1.680848451371697e-01 2.190822173872365e-01 
3.690028358040495e+01 2.244482484257016e+00 6.170505751139903e-01 3.210404316617259e+00 3.727181646653818e+03 3.320329790417950e-01 6.522948202715340e+03 9.994645110884221e+06 1.453148892781724e+00 1.814182824854497e+00 2.237795906486944e-03 7.015005018854790e-01 1.773167322804993e+01 3.386510087252021e+02 6.026223956606521e-02 6.234136989335880e+02 1.960243097618887e+02 5.420137247142806e-01 2.670615533513217e-01 7.379026185317260e-01 8.178851664327356e-01 0.000000000000000e+00 9.802337986730160e-01 7.752685904177234e-02 0.000000000000000e+00 1.111138465483369e-01 1.927440104015559e-01 0.000000000000000e+00 1.693495773700546e-01 2.188911755136502e-01 
3.861470221144057e+01 2.329866514536937e+00 7.360880449758687e-01 3.285955729175307e+00 3.887941835756940e+03 1.460896649134651e+00 5.381093267331375e+03 9.992295471831923e+06 1.473410193104449e+00 1.859833013244206e+00 2.631681371648530e-03 7.204896722462363e-01 1.762777032967196e+01 4.343730879018186e+02 5.417009329026664e-02 7.313047524718328e+02 2.224664481084093e+02 5.437423357135232e-01 3.712927575421290e-01 7.387237368124017e-01 8.318217715523889e-01 0.000000000000000e+00 9.876974215226358e-01 7.841709683544991e-02 0.000000000000000e+00 1.167322145976791e-01 2.008028901764253e-01 0.000000000000000e+00 1.758074682002746e-01 2.012985605071394e-01 
4.872595540719922e+01 2.505475740909127e+00 9.149664829708724e-01 3.642128555416996e+00 4.506408795368920e+03 1.593054251789769e+00 4.039689181552316e+03 9.993070882629339e+06 1.510651461946952e+00 1.869115756108515e+00 4.205761308827219e-03 7.716949156400288e-01 1.826311342474820e+01 4.776256304054213e+02 6.333118917306552e-02 8.784328928936249e+02 2.120045776585389e+02 5.353153475658581e-01 2.802051878958636e-01 7.307262148640603e-01 8.645926721552287e-01 0.000000000000000e+00 1.038567098331618e+00 7.936537860197222e-02 0.000000000000000e+00 1.215988912240543e-01 2.138486321084276e-01 0.000000000000000e+00 1.910764077985281e-01 2.393917871507799e-01 
4.663608921389293e+01 2.321616351260422e+00 8.337597424653962e-01 3.475616137970854e+00 4.467270971469841e+03 1.495999705779926e+00 4.538572647508736e+03 9.993698493325654e+06 1.487767236608404e+00 1.819526662325329e+00 3.014476562355188e-03 7.614516900368722e-01 1.831553798610188e+01 4.379766967671128e+02 6.374353105077205e-02 8.261700433532224e+02 2.115430987790986e+02 5.491933065624053e-01 2.859712153572893e-01 7.311608036120755e-01 8.424084970577863e-01 0.000000000000000e+00 1.012611462523857e+00 7.925650720723257e-02 0.000000000000000e+00 1.149373375030237e-01 2.056894537412472e-01 0.000000000000000e+00 1.824855054798220e-01 2.198584148221104e-01 
4.803341827824770e+01 2.290649419602445e+00 8.464780913295595e-01 3.463226543220499e+00 4.715071192118534e+03 1.510624042091866e+00 4.272392040616000e+03 9.993764470360655e+06 1.480762675096329e+00 1.803555560146248e+00 3.055700689568508e-03 7.681523017927965e-01 1.682292345452025e+01 4.359580543135539e+02 6.497618198219071e-02 8.339944640267254e+02 2.130296795847037e+02 5.411729540204020e-01 2.878241491680802e-01 7.320627840483321e-01 8.456159873177664e-01 0.000000000000000e+00 1.009987169745085e+00 7.966937818714691e-02 0.000000000000000e+00 1.150018064611583e-01 2.049867971281938e-01 0.000000000000000e+00 1.779807046904239e-01 2.347771218224590e-01 
5.093073267586306e+01 2.441930675927591e+00 9.818783525426088e-01 3.766843919345872e+00 5.078959743887049e+03 1.409268175215935e+00 3.104291753497901e+03 9.992695841306351e+06 1.553428620355582e+00 1.907470739765103e+00 3.428720514361125e-03 8.009135764286022e-01 1.822408842524035e+01 5.664155257214256e+02 5.696551072263568e-02 9.904405733861079e+02 5.821750292062986e+02 5.366642327721023e-01 2.976704367307647e-01 7.255062841400278e-01 8.794062089698863e-01 0.000000000000000e+00 1.059406219820367e+00 8.196039685050954e-02 0.000000000000000e+00 1.262085498622571e-01 2.212672999223766e-01 0.000000000000000e+00 1.972486643424217e-01 2.654532989816359e-01 
3.302340847517436e+01 2.546678483782126e+00 9.849999348273293e-01 3.820150355287728e+00 5.256767126338544e+03 1.773459111817715e+00 2.830022914236138e+03 9.993818101924203e+06 1.504880424111258e+00 1.866180121923587e+00 3.796087203616738e-03 8.249908759734064e-01 1.808620407990221e+01 5.246068081982944e+02 7.140931220215166e-02 9.738333572549157e+02 3.032100194765918e+02 5.399752449624462e-01 3.016535462222588e-01 7.243321472815989e-01 8.625459767670192e-01 0.000000000000000e+00 1.032945102073366e+00 8.334358290271604e-02 0.000000000000000e+00 1.235689306240834e-01 2.192608257733844e-01 0.000000000000000e+00 1.861916478288074e-01 2.199063923690725e-01 
5.799845020081493e+01 2.420380313795549e+00 1.005424999334371e+00 3.838624799640358e+00 5.358120893023723e+03 1.851079509492969e+00 2.678947281330143e+03 9.993995701207757e+06 1.503084707877036e+00 1.867671335598779e+00 3.973886205710247e-03 8.360242171836398e-01 1.809707404164672e+01 5.338616408018700e+02 3.079137953552197e-02 1.003617085471784e+03 3.119625764549406e+02 5.400364868846914e-01 3.075935623235154e-01 7.213263840453426e-01 8.655610774264570e-01 0.000000000000000e+00 1.036989858668195e+00 8.230643718052327e-02 0.000000000000000e+00 1.230759287142295e-01 2.204217226595165e-01 0.000000000000000e+00 1.865689982662743e-01 1.991199164032127e-01 
5.680425189711015e+01 2.504328070177281e+00 9.455461867572423e-01 3.953413256968924e+00 5.204964237200687e+03 1.771868599296790e+00 2.924709951690568e+03 9.988514659889355e+06 1.529839369545414e+00 1.887935744924596e+00 3.803326121602097e-03 8.386988029848631e-01 1.845337502953030e+01 4.996434488750642e+02 7.968255736562560e-02 9.556192473838566e+02 2.988575876877708e+02 5.344118485999892e-01 3.474933504562898e-01 7.150318214407200e-01 8.733656575558876e-01 0.000000000000000e+00 1.066542437880403e+00 8.233689527827377e-02 0.000000000000000e+00 1.273880077646182e-01 2.278784988528884e-01 0.000000000000000e+00 1.963615591731836e-01 2.596122513514202e-01 
5.232394090136087e+01 2.918238047523052e+00 9.686695037407254e-01 3.883016297086004e+00 4.960217471094904e+03 1.923445027745165e+00 2.665265136404659e+03 9.992824285908893e+06 1.549781023679675e+00 1.806509905886105e+00 4.172610149414520e-03 8.269361370834543e-01 1.812144557064908e+01 5.382182440018933e+02 6.012938637102183e-02 1.005631400072923e+03 3.749320172014388e+02 5.382606967906882e-01 3.114265574579498e-01 7.226401308796437e-01 8.694668947074476e-01 0.000000000000000e+00 1.055595020938112e+00 8.015680427951201e-02 0.000000000000000e+00 1.293231094471550e-01 2.180017751198340e-01 0.000000000000000e+00 1.975706116378632e-01 2.275800839451600e-01 
4.702138436552549e+01 2.494476425109869e+00 8.012695742427665e-01 3.625402343597985e+00 4.756608308918791e+03 8.114117865092156e-01 4.184447872290944e+03 9.993912246012619e+06 1.501949078255304e+00 1.836867366426223e+00 3.590999361275334e-03 7.923971801322400e-01 1.785383924660184e+01 4.304857739639648e+02 6.538041746284459e-02 8.374401182520189e+02 3.222389177676085e+02 5.413364800053685e-01 2.923971146837031e-01 7.219457647294748e-01 8.407111937672080e-01 0.000000000000000e+00 1.023622339278242e+00 8.053241036433029e-02 0.000000000000000e+00 1.188243528026953e-01 2.090973458472785e-01 0.000000000000000e+00 1.822317821109918e-01 2.031188983927219e-01 
5.926341383851125e+01 2.645292383251814e+00 1.085612616041445e+00 4.003090410497469e+00 5.477096420867774e+03 1.997687261229453e+00 3.051539958968200e+03 9.992220958913591e+06 1.545922436408346e+00 1.880158879047970e+00 4.624411202871694e-03 8.617774829351315e-01 1.811837793771262e+01 5.974605671605271e+02 6.950127537509172e-02 1.127889178298490e+03 3.724821093615694e+02 5.394485224913699e-01 3.045060465101318e-01 7.150160407810127e-01 8.803636402200457e-01 0.000000000000000e+00 1.069297769654336e+00 8.304402112569989e-02 0.000000000000000e+00 1.272983518440246e-01 2.246427436053897e-01 0.000000000000000e+00 1.986877193414157e-01 2.112350102680552e-01 
5.469212818780925e+01 2.432304515718227e+00 9.113181446767950e-01 3.965737891682650e+00 6.011870869009641e+03 1.799498097124714e+00 1.894337456134580e+03 9.993934935595205e+06 1.541229432874104e+00 1.854113793171449e+00 2.489255445872049e-03 8.750033615514866e-01 1.765604110217550e+01 5.472178933383759e+02 6.325708606688653e-02 1.096146371743643e+03 4.861882369314718e+02 5.460957209108976e-01 3.304076778770781e-01 7.071782828537621e-01 8.547262793274476e-01 0.000000000000000e+00 1.048729687846047e+00 8.369232052427716e-02 0.000000000000000e+00 1.252320646349289e-01 2.179472256557249e-01 0.000000000000000e+00 1.891229717322948e-01 1.919047766270711e-01 
4.687930479500804e+01 2.393479711181536e+00 8.153299039144594e-01 3.914055910660037e+00 6.255437220406919e+03 1.723144823688923e+00 2.390467882563074e+03 9.993354027280269e+06 1.564765594918610e+00 1.841364791526410e+00 3.814266746987901e-03 8.643627396090887e-01 1.772566706292168e+01 4.920098021677341e+02 4.370595643717763e-02 9.755637498120215e+02 4.799664667338176e+02 5.446194471482733e-01 3.360588194758827e-01 7.216585419471949e-01 8.436120944623011e-01 0.000000000000000e+00 1.029238366437902e+00 7.962053368145723e-02 0.000000000000000e+00 1.173946257705232e-01 2.080608210260860e-01 0.000000000000000e+00 1.801463039241964e-01 3.064428353166188e-01 
4.241491737762756e+01 2.376637556980690e+00 9.078155794527925e-01 3.865718234179095e+00 5.576563871310520e+03 1.603869967977969e+00 3.059891986020094e+03 9.991722170645790e+06 1.545857775574494e+00 1.850141930214082e+00 3.757619389496151e-03 8.338516857926029e-01 1.769511493125101e+01 4.948493204620488e+02 4.541669265553938e-02 1.000020699995869e+03 4.588503587654566e+02 5.428650604467848e-01 3.073526200486008e-01 7.210096704624961e-01 8.457720846769572e-01 0.000000000000000e+00 1.034563415558821e+00 7.958244247799763e-02 0.000000000000000e+00 1.204210846367087e-01 2.160002176284123e-01 0.000000000000000e+00 1.840656303632263e-01 2.083575769355223e-01 
5.154841227551206e+01 2.620411024239228e+00 9.570132352433611e-01 4.040912798539567e+00 5.891776335035556e+03 1.735651689674541e+00 2.964166136514691e+03 9.991606096393120e+06 1.555585255452848e+00 1.851600803023230e+00 3.949327260553945e-03 8.627033356205061e-01 1.839847485140595e+01 5.295518233536459e+02 5.575461459816003e-02 1.024259072829269e+03 4.933768287306168e+02 5.366932115853285e-01 3.281380457678057e-01 7.177370258241148e-01 8.721541127889701e-01 0.000000000000000e+00 1.064671099196448e+00 8.885810450684761e-02 0.000000000000000e+00 1.242785201270934e-01 2.230659165602328e-01 0.000000000000000e+00 1.989784488791326e-01 2.092603254513436e-01 
5.322685545805637e+01 2.510705486501979e+00 9.417447596890993e-01 4.254072138505968e+00 6.290313461617301e+03 1.832701620417280e+00 2.504541838605863e+03 9.991602672526520e+06 1.569824638651243e+00 1.854585313402908e+00 3.779839668321043e-03 9.033770397371941e-01 1.794920950823930e+01 5.027422507522854e+02 5.922408710144178e-02 1.057389656912663e+03 4.935917453198497e+02 5.403364476170823e-01 3.465062215585637e-01 7.070709237137265e-01 8.571405276163507e-01 0.000000000000000e+00 1.064400649347438e+00 8.198771625634263e-02 0.000000000000000e+00 1.261205791040389e-01 2.252715772568651e-01 0.000000000000000e+00 1.906362420832310e-01 2.247131989269908e-01 
5.081831687257609e+01 2.382457382273066e+00 9.485326203603630e-01 4.140061754105167e+00 6.153707904036910e+03 1.664156004545986e+00 2.595024987630582e+03 9.992083161804650e+06 1.581598912169292e+00 1.877831133268441e+00 3.549306709468182e-03 8.754467560359065e-01 1.809019849007041e+01 5.027953035371575e+02 5.324181609889993e-02 1.150173104086938e+03 5.239523522505688e+02 5.355024095425991e-01 3.340836470924624e-01 7.074084016188141e-01 8.713034610650139e-01 0.000000000000000e+00 1.075984169138383e+00 8.311132531252541e-02 0.000000000000000e+00 1.276575808699155e-01 2.295884346286948e-01 0.000000000000000e+00 1.961654812954953e-01 2.456808666490725e-01 
6.310066581171276e+01 2.655451971695721e+00 1.025026586095214e+00 4.282723373026259e+00 6.012522184837668e+03 1.846768517239331e+00 2.502804144175445e+03 9.992162619067999e+06 1.572710862988207e+00 1.898645482062291e+00 3.897224243767612e-03 8.952223992687932e-01 1.848906218990234e+01 5.410018144594999e+02 6.788689565255721e-02 1.072226101152264e+03 5.307913461661730e+02 5.331840351740724e-01 3.583267997653908e-01 7.081950105511007e-01 8.858977542166679e-01 0.000000000000000e+00 1.087734754732513e+00 8.389898690442564e-02 0.000000000000000e+00 1.296203871803997e-01 2.303137248761729e-01 0.000000000000000e+00 1.995977861845182e-01 2.546421881918422e-01 
6.299291711417865e+01 2.520340745637385e+00 1.070270776030036e+00 4.196783081309388e+00 5.952722899786818e+03 1.990346073322627e+00 3.244805891399759e+03 9.989889363764346e+06 1.561113620905017e+00 1.881449052180145e+00 4.715282265125404e-03 9.024702363935607e-01 1.799394050321121e+01 5.478267809326366e+02 5.933675144754888e-02 1.139520422413548e+03 4.605211562269771e+02 5.366213053365300e-01 3.442826002755032e-01 7.072913510717914e-01 8.825842439243913e-01 0.000000000000000e+00 1.079866192855207e+00 8.387086263540697e-02 0.000000000000000e+00 1.235852794487410e-01 2.284145393854768e-01 0.000000000000000e+00 1.991918395065717e-01 2.432929826648167e-01 
6.210410405563661e+01 2.433934093203719e+00 1.010672096135324e+00 4.253277589312784e+00 6.540308084335897e+03 1.785666077733304e+00 2.368371273365548e+03 9.991345827225484e+06 1.574220857986440e+00 1.872705285954318e+00 4.001735687629095e-03 9.098354233717492e-01 1.824618142746382e+01 5.123200032073340e+02 5.322685652049200e-02 1.094351163623972e+03 5.378767456068288e+02 5.361988467659995e-01 3.137695304130516e-01 7.069977002874435e-01 8.718770514639285e-01 0.000000000000000e+00 1.079803509300053e+00 8.381536991748081e-02 0.000000000000000e+00 1.232503378567914e-01 2.265985962439608e-01 0.000000000000000e+00 1.932338370839359e-01 2.585918329323161e-01 
5.965465320486389e+01 2.472611555355333e+00 9.974333180423162e-01 4.251613895967162e+00 6.427846552989626e+03 1.894179486409354e+00 2.616668105326167e+03 9.991246756227419e+06 1.582757000766122e+00 1.864366980019612e+00 4.355250912933930e-03 9.081568253829968e-01 1.816221622047333e+01 5.357785958212094e+02 5.720095414463454e-02 1.099391681730912e+03 4.961432518445263e+02 5.331729992539234e-01 3.483573154781938e-01 7.062994218558414e-01 8.798545573350700e-01 0.000000000000000e+00 1.084251895369217e+00 8.489557542989187e-02 0.000000000000000e+00 1.240689154928042e-01 2.374097983259215e-01 0.000000000000000e+00 1.982164613835502e-01 2.349373539056408e-01 
6.370694859524408e+01 2.434300597013341e+00 1.009860121920652e+00 4.294571661396445e+00 6.818525150288812e+03 1.929433437200588e+00 2.467538944522912e+03 9.990722734269232e+06 1.575415235227695e+00 1.855371596161739e+00 3.737042996399991e-03 9.261515004829073e-01 1.797366827367939e+01 5.029918516164072e+02 5.833143975007363e-02 1.155040531582354e+03 5.077472868278203e+02 5.359049771883712e-01 3.633516025079114e-01 7.022838256498509e-01 8.690669725212541e-01 0.000000000000000e+00 1.080338411923502e+00 8.578590905073262e-02 0.000000000000000e+00 1.227619305615713e-01 2.265578882025135e-01 0.000000000000000e+00 1.939282824639014e-01 2.442187521693858e-01 
7.526778374715688e+01 2.691305745717849e+00 1.144343386022004e+00 4.436964168482188e+00 6.833923094622077e+03 2.192029665713629e+00 3.188861036254116e+03 9.987899958467321e+06 1.561444253090952e+00 1.873608655292421e+00 5.203534592600981e-03 9.478826017053422e-01 1.827061747653601e+01 5.261911787463586e+02 7.022137109499191e-02 9.866232201782116e+02 4.624667198792151e+02 5.329020277444569e-01 3.742583591687971e-01 7.137218050759969e-01 8.770641863097639e-01 0.000000000000000e+00 1.081361236687648e+00 8.526209449674736e-02 0.000000000000000e+00 1.166323713764778e-01 2.244102817638310e-01 0.000000000000000e+00 1.906206399538093e-01 2.628556825859109e-01 
5.536951584016980e+01 2.557355921258299e+00 1.065738774051304e+00 4.408914677531852e+00 6.820605232097575e+03 1.913385754323293e+00 3.852387562768139e+03 9.989388431432344e+06 1.591956040735939e+00 1.879035085984502e+00 4.281543120640587e-03 9.437150305241379e-01 1.833918119213650e+01 5.009629154472692e+02 6.769357569518120e-02 1.109481091585368e+03 4.926322069626814e+02 5.304021734446508e-01 3.482387099331024e-01 7.022631270333115e-01 8.819787677223274e-01 0.000000000000000e+00 1.098885300332993e+00 8.578521090506916e-02 0.000000000000000e+00 1.266640755790908e-01 2.361083058346817e-01 0.000000000000000e+00 1.989264537847892e-01 2.783038786849641e-01 
6.297467495926402e+01 2.386822089993752e+00 1.104352095480295e+00 4.378886442853721e+00 7.125816555971402e+03 1.903171326859814e+00 4.289339306639667e+03 9.988729170637382e+06 1.583095760452666e+00 1.801093577102932e+00 4.057853861570998e-03 9.295616923497589e-01 1.749382226419136e+01 4.615299574503737e+02 7.426580394915648e-02 1.059898178116084e+03 4.243929494978561e+02 5.347729323648965e-01 3.535479792102525e-01 7.029965480174417e-01 8.679674362448822e-01 0.000000000000000e+00 1.082788225073227e+00 8.337593081511688e-02 0.000000000000000e+00 1.230550250510665e-01 2.326133459103035e-01 0.000000000000000e+00 1.820857611006234e-01 3.088718180577343e-01 
6.829965024457915e+01 2.544061879633004e+00 9.960267670254377e-01 4.560426489040480e+00 7.556834208713219e+03 1.988559712567553e+00 4.220960034066101e+03 9.986997937050773e+06 1.613553535759072e+00 1.846139798948093e+00 4.780018352560763e-03 9.782310431685710e-01 1.803557158169515e+01 4.601100982590768e+02 6.515571739649594e-02 1.088116615873721e+03 4.703252521792238e+02 5.310855244866828e-01 3.693953253377152e-01 6.965993688725225e-01 8.885364311322205e-01 0.000000000000000e+00 1.104720916592109e+00 8.820400312132788e-02 0.000000000000000e+00 1.218961167407165e-01 2.338697709324292e-01 0.000000000000000e+00 1.889671350700283e-01 3.104206371946295e-01 
7.923994936875123e+01 2.563587103765162e+00 1.220448701923992e+00 4.726715238187153e+00 7.929361460565541e+03 2.286264311345100e+00 3.551571526789192e+03 9.987555481824506e+06 1.597659110043853e+00 1.858956584375182e+00 5.234085081151989e-03 1.004287430144928e+00 1.841900555144922e+01 5.003925328772081e+02 4.296801511260711e-02 1.185686704115201e+03 4.092726131912432e+02 5.270891624816657e-01 3.671925917084154e-01 6.898895158401408e-01 8.929151109605346e-01 0.000000000000000e+00 1.112210761526891e+00 8.849000823690682e-02 0.000000000000000e+00 1.243546316466870e-01 2.449393457646341e-01 0.000000000000000e+00 1.896146161697765e-01 2.950893837966595e-01 
7.903832826017727e+01 2.686349499518949e+00 1.241024049909291e+00 4.812828727006837e+00 8.303185631037002e+03 2.427497996028506e+00 3.470775586359730e+03 9.985837674089139e+06 1.648204991924436e+00 1.822193733751545e+00 5.648588368041255e-03 1.041552718226209e+00 1.840157052198155e+01 5.032782340542648e+02 6.824954992053314e-02 1.231351522670063e+03 4.955456880336278e+02 5.279038507976717e-01 3.911256636473180e-01 6.863984001709542e-01 8.897299627037645e-01 0.000000000000000e+00 1.132723200287465e+00 8.793027176566981e-02 0.000000000000000e+00 1.239743721541242e-01 2.425053008480904e-01 0.000000000000000e+00 1.937869669413582e-01 3.287069490680407e-01 
7.354600602101573e+01 2.579798218961120e+00 1.149529188085206e+00 4.612870310496982e+00 7.630150685696221e+03 2.057220560207316e+00 4.262568544798428e+03 9.986507326424981e+06 1.604166967938935e+00 1.833398468719555e+00 5.201948535194970e-03 9.848341928416942e-01 1.836000239263746e+01 4.568450293512835e+02 6.711595613170075e-02 1.104563913776956e+03 4.127243133138243e+02 5.288388255553484e-01 3.701424907608637e-01 6.928477608844112e-01 8.821843806741136e-01 0.000000000000000e+00 1.110444930344852e+00 8.682579840240537e-02 0.000000000000000e+00 1.201419093066488e-01 2.359451549437193e-01 0.000000000000000e+00 1.900345032388641e-01 3.159296773708299e-01 
7.318670112623823e+01 2.342178960214230e+00 1.159628530163339e+00 4.744488112464706e+00 8.346132036602348e+03 1.980775336244786e+00 3.904545669481431e+03 9.987471562116932e+06 1.621100500184052e+00 1.903300379424413e+00 4.864146234569052e-03 1.005893259620253e+00 1.821262056367276e+01 4.901324538551628e+02 7.225986894454013e-02 1.165333987655035e+03 4.836531406451332e+02 5.305044265226999e-01 3.671670150766959e-01 6.919447623667834e-01 8.859064829831759e-01 0.000000000000000e+00 1.114014740120406e+00 8.791131800649794e-02 0.000000000000000e+00 1.207761988919138e-01 2.403094597076006e-01 0.000000000000000e+00 1.899058375041761e-01 3.076335524303372e-01 
9.668082455723921e+01 3.124895722644399e+00 1.333839851620169e+00 5.208815945593896e+00 8.387964693064114e+03 2.521573061912892e+00 4.506710705053197e+03 9.985875726314332e+06 1.652257050316486e+00 1.869164335342965e+00 5.743427201382949e-03 1.072713799344462e+00 1.925595105992117e+01 5.214650096161959e+02 9.242303714600396e-02 1.178266966142083e+03 4.606157288723127e+02 5.207129610715010e-01 4.202992371181722e-01 6.712187272668950e-01 9.320395892181615e-01 0.000000000000000e+00 1.178000522822376e+00 9.060644028032075e-02 0.000000000000000e+00 1.337501650062471e-01 2.547685062673705e-01 0.000000000000000e+00 2.054276065674804e-01 3.979036600096171e-01 
8.727607985750305e+01 3.109425929702220e+00 1.191330102560141e+00 4.993756109761243e+00 8.667482917462414e+03 2.403743704858555e+00 5.011246905428967e+03 9.984456751793673e+06 1.661844710544405e+00 1.816177027059802e+00 6.108730033791392e-03 1.046641277487422e+00 1.812106015291919e+01 4.887232367409758e+02 7.848579757362011e-02 1.152977459316723e+03 3.698380811581088e+02 5.188705487279591e-01 3.748077149378751e-01 6.781477387396547e-01 9.051743718166110e-01 0.000000000000000e+00 1.150372841774165e+00 9.105304958498113e-02 0.000000000000000e+00 1.264892958372439e-01 2.382154709291197e-01 0.000000000000000e+00 1.947853534059433e-01 3.893679538449993e-01 
5.185108793846415e+01 2.926316977656767e+00 1.297091829298073e+00 5.001944651838545e+00 9.161216337683680e+03 2.509642736113574e+00 4.368575969086718e+03 9.984664039995994e+06 1.614589916225782e+00 1.827863033996233e+00 5.606946907695398e-03 1.072409743182744e+00 1.812135675790220e+01 4.578774289801347e+02 7.303652430208184e-02 1.133848011416488e+03 4.816664938357992e+02 5.267086994869081e-01 4.240403797710468e-01 6.813859098912394e-01 8.857439271935302e-01 0.000000000000000e+00 1.103581722793633e+00 9.283429273263193e-02 0.000000000000000e+00 1.160538562677439e-01 2.390295113950447e-01 0.000000000000000e+00 1.754567737657378e-01 4.109194092469947e-01 
9.432437129809465e+01 2.982412804418547e+00 1.781871132258681e+00 5.459663747009455e+00 1.021072158771052e+04 2.999807210027789e+00 4.190532637439276e+03 9.981589225733621e+06 1.680158094589198e+00 1.850629978604259e+00 7.292138823937219e-03 1.160460362804230e+00 1.838961673719465e+01 5.202371019113275e+02 8.894326152655888e-02 1.237335128484336e+03 3.684814145512607e+02 5.171418143099593e-01 3.949231993367629e-01 6.646637903822119e-01 9.352176098371083e-01 0.000000000000000e+00 1.189056247611240e+00 9.316382438802819e-02 0.000000000000000e+00 1.300171915027027e-01 2.574948940692339e-01 0.000000000000000e+00 2.049133395051778e-01 4.567452381906450e-01 
9.420638080928175e+01 2.855821515634246e+00 1.522317744740157e+00 5.310562940581387e+00 9.744903664224694e+03 2.828149625447786e+00 4.801250655623599e+03 9.982335575740622e+06 1.649690951234012e+00 1.826201655920697e+00 6.713582283407149e-03 1.123191008134930e+00 1.869661359693351e+01 4.908211684456538e+02 7.571473584515372e-02 1.225379876283320e+03 3.807164924824083e+02 5.211779577244888e-01 4.089457788514371e-01 6.718433509183228e-01 9.051271981695262e-01 0.000000000000000e+00 1.159903662702525e+00 9.035379800928119e-02 0.000000000000000e+00 1.234653684294541e-01 2.488164651873970e-01 0.000000000000000e+00 1.898247650174464e-01 4.358877784746967e-01 
1.114204126897403e+02 2.865666733800401e+00 1.498622579587433e+00 5.692388854181792e+00 1.182896199801244e+04 3.059117905656648e+00 5.496896520740370e+03 9.979644858320717e+06 1.679446697010274e+00 1.771392799063275e+00 6.479323133083653e-03 1.254291299933970e+00 1.808442639528046e+01 4.456254121242175e+02 7.973963239504227e-02 1.304377838532036e+03 3.846057080690879e+02 5.218202318885797e-01 4.673616473363477e-01 6.493646074575521e-01 9.097684094119487e-01 0.000000000000000e+00 1.179445256759091e+00 9.914053474921578e-02 0.000000000000000e+00 1.208526939967703e-01 2.479223964031479e-01 0.000000000000000e+00 1.794647270742071e-01 4.921644016936034e-01 
1.151426713153270e+02 3.922392593882599e+00 1.734588384334878e+00 5.980195704535284e+00 1.190559412081008e+04 3.588603511167096e+00 5.539516551843364e+03 9.977227034461945e+06 1.725777317393513e+00 1.817426886244812e+00 7.593581516190236e-03 1.294020917918902e+00 1.829330612530241e+01 4.914408886204624e+02 1.196749727386759e-01 1.259496315352912e+03 3.352160576621915e+02 5.169655438925891e-01 4.400375954343442e-01 6.356348059265696e-01 9.350279364955565e-01 0.000000000000000e+00 1.218335096863366e+00 9.742725108859131e-02 0.000000000000000e+00 1.152457725751521e-01 2.628852093671633e-01 0.000000000000000e+00 1.863670762848448e-01 5.222535440997026e-01 
1.272544089941862e+02 3.717049049366235e+00 1.944874023756410e+00 6.619717162578102e+00 1.452398321815426e+04 3.820479951321435e+00 7.154143335483225e+03 9.975556238780808e+06 1.776393141044119e+00 1.694772939810065e+00 9.678053643179117e-03 1.433860815462150e+00 1.819774862537071e+01 4.206954708313772e+02 8.303033341025842e-02 1.283783633302479e+03 3.668135496765887e+02 5.132820971745176e-01 4.561573327462865e-01 6.242620087298979e-01 9.334995291494476e-01 0.000000000000000e+00 1.234561343796048e+00 1.027748519955334e-01 0.000000000000000e+00 1.140876601644988e-01 2.536699506138331e-01 0.000000000000000e+00 1.674147839789150e-01 6.536914081890439e-01 
1.299033900558589e+02 3.708112746162463e+00 1.977926824854306e+00 6.646302975018672e+00 1.469276093416524e+04 4.067414378463743e+00 6.040564027039337e+03 9.973585645778045e+06 1.751410467623737e+00 1.745930988524222e+00 9.316171542564419e-03 1.447527166046237e+00 1.826829803745622e+01 4.625601507619576e+02 1.190096977915647e-01 1.354418352272483e+03 3.392542800774046e+02 5.099373197578509e-01 4.798756188516186e-01 6.263158870060817e-01 9.476764618865421e-01 0.000000000000000e+00 1.257072251756059e+00 1.020993600194953e-01 0.000000000000000e+00 1.175696700647621e-01 2.651296205168279e-01 0.000000000000000e+00 1.779114831398504e-01 7.055728502133015e-01 
1.278079948280449e+02 3.603648594612851e+00 1.955725138182671e+00 6.283938888370420e+00 1.345872387715625e+04 3.978541863822185e+00 6.387031699450385e+03 9.973879224872682e+06 1.742169457745518e+00 1.764379416124572e+00 9.375275593701330e-03 1.388273588098428e+00 1.798496524596942e+01 5.024906263610003e+02 1.052352223152095e-01 1.334430147698555e+03 3.309045656046030e+02 5.173615839305240e-01 4.672584250745691e-01 6.327782774826264e-01 9.437531734440919e-01 0.000000000000000e+00 1.227058345746508e+00 9.927591649084710e-02 0.000000000000000e+00 1.148620342453965e-01 2.566573899318616e-01 0.000000000000000e+00 1.786114917155102e-01 6.425797674995534e-01 
1.284827746224397e+02 3.769417719730392e+00 1.974717285974521e+00 6.454844047123251e+00 1.424247254886002e+04 4.060250850279141e+00 6.116339125020657e+03 9.973358461992394e+06 1.769860557602981e+00 1.727603137274324e+00 9.223594051285429e-03 1.417827869662814e+00 1.841086726414875e+01 4.774308798403754e+02 1.115618901036340e-01 1.315140486134065e+03 3.416524575664779e+02 5.132457055423132e-01 4.662651242016069e-01 6.302256217555919e-01 9.452591648014899e-01 0.000000000000000e+00 1.242505046398980e+00 1.043744440266067e-01 0.000000000000000e+00 1.160752805437022e-01 2.593559287318392e-01 0.000000000000000e+00 1.792753987020692e-01 6.582806437885308e-01 
1.315931613976881e+02 3.890137536745350e+00 2.101245883237960e+00 6.837777777237577e+00 1.545096275522900e+04 4.250967022322841e+00 6.409656105826557e+03 9.971444427465141e+06 1.793168279256546e+00 1.740737106037103e+00 9.756033782131321e-03 1.499552428456298e+00 1.816417591027665e+01 4.599716800417024e+02 1.126207086477653e-01 1.338152589175112e+03 3.669436111813247e+02 5.107490614327135e-01 4.997421045408095e-01 6.169860551251716e-01 9.498225982410926e-01 0.000000000000000e+00 1.256911767629919e+00 1.056274609068070e-01 0.000000000000000e+00 1.134935870391457e-01 2.654163343967377e-01 0.000000000000000e+00 1.741077871051033e-01 7.376340283871231e-01 
1.125833898556928e+02 3.708046330206716e+00 1.964822122315220e+00 6.114844815729998e+00 1.340062839812894e+04 3.675624490355131e+00 5.377460489255708e+03 9.975418595653065e+06 1.733412073534732e+00 1.726529863615846e+00 8.878956229922238e-03 1.365704375726817e+00 1.812978288216739e+01 4.390772581356230e+02 9.846656310093596e-02 1.255268748769777e+03 3.596416869083035e+02 5.193378299009139e-01 4.349788775617757e-01 6.379378081928953e-01 9.174026064251189e-01 0.000000000000000e+00 1.202195451442642e+00 9.851393794469317e-02 0.000000000000000e+00 1.069232322308999e-01 2.502505745297831e-01 0.000000000000000e+00 1.707737161709191e-01 5.982266329004051e-01 
1.309468447871325e+02 4.124636597966147e+00 2.221402393296583e+00 6.971795650189481e+00 1.605007793625137e+04 4.423463117970323e+00 6.747491165440713e+03 9.970344051601250e+06 1.808582029844536e+00 1.720402796019057e+00 1.025868923269724e-02 1.535333463025993e+00 1.803189709217293e+01 4.559732645215755e+02 1.180839574032757e-01 1.356152397108690e+03 3.381028199843935e+02 5.099142762816955e-01 4.957302849051857e-01 6.152233219601618e-01 9.519741594928973e-01 0.000000000000000e+00 1.262666587949204e+00 1.055752691836157e-01 0.000000000000000e+00 1.130531528150224e-01 2.642698753322081e-01 0.000000000000000e+00 1.702087587265598e-01 7.518811626933736e-01 
1.205901070629342e+02 4.072898009300368e+00 2.149167167881390e+00 6.681262710429844e+00 1.620725294475762e+04 4.635783346439479e+00 7.473455314689417e+03 9.971973242666796e+06 1.765299953804721e+00 1.664090891831281e+00 1.011678333603008e-02 1.531831620911576e+00 1.707436886096969e+01 3.964050771802148e+02 1.175684586482569e-01 1.214168935181480e+03 2.865964557274850e+02 5.187672531104711e-01 4.426407694444661e-01 6.293855676778418e-01 9.165363454048691e-01 0.000000000000000e+00 1.211313766870678e+00 1.015401578514507e-01 0.000000000000000e+00 9.821185699545695e-02 2.433902056914139e-01 0.000000000000000e+00 1.538045236767225e-01 7.732295009450887e-01 
1.326886973743284e+02 4.397064740185496e+00 2.306901049863511e+00 6.755586645259409e+00 1.638187394300994e+04 4.767350767671276e+00 5.746247108643892e+03 9.971192435220180e+06 1.809184723491025e+00 1.630427154337248e+00 1.064731059166194e-02 1.557571024395713e+00 1.682492901502087e+01 4.679560279776538e+02 1.300248919611420e-01 1.226818801547757e+03 2.949605566165874e+02 5.212079281667592e-01 4.481479888903841e-01 6.414977130718851e-01 9.167920658620620e-01 0.000000000000000e+00 1.211120213400464e+00 1.011077004493460e-01 0.000000000000000e+00 9.376043122750488e-02 2.442426596885914e-01 0.000000000000000e+00 1.537350148916415e-01 7.412713217309616e-01 
1.247495587368084e+02 5.307695834417131e+00 2.579008949290921e+00 7.025085359519383e+00 1.767956354811156e+04 5.037806731767732e+00 7.266290988291912e+03 9.969379304079143e+06 1.856167866881870e+00 1.595583772210488e+00 1.155094895880595e-02 1.625561225304241e+00 1.635109701707726e+01 4.619480271634916e+02 1.437354030935118e-01 1.227171273677186e+03 2.899375372353108e+02 5.171396911531152e-01 3.913624497111522e-01 6.187148754180936e-01 9.282722370185418e-01 0.000000000000000e+00 1.238034323765570e+00 1.028557581581831e-01 0.000000000000000e+00 9.359225362778743e-02 2.369366026246206e-01 0.000000000000000e+00 1.473171727973694e-01 8.029320660375161e-01 
1.227723080603098e+02 4.644850824585048e+00 2.337313625788958e+00 6.843320985937905e+00 1.722876495872909e+04 4.792179003175255e+00 7.112300045983578e+03 9.968703455074152e+06 1.832028180541836e+00 1.614973491998939e+00 1.101599456085772e-02 1.581965970686795e+00 1.638250839276608e+01 4.281688791105538e+02 1.294182827624372e-01 1.217606155992349e+03 2.748762916464403e+02 5.173252218568778e-01 4.316778264438560e-01 6.220394926264445e-01 9.151025701451027e-01 0.000000000000000e+00 1.220608119159417e+00 1.044269297555380e-01 0.000000000000000e+00 9.203402326973412e-02 2.398527193014848e-01 0.000000000000000e+00 1.480818220718663e-01 7.943475285875661e-01 
1.342061154867449e+02 5.064051182265855e+00 2.736427712839484e+00 7.683952604213469e+00 2.056205447292627e+04 5.405346474547788e+00 8.157274480719842e+03 9.964208981073860e+06 1.910995132765222e+00 1.538177754040609e+00 1.306055740812322e-02 1.784971033860589e+00 1.639398577485649e+01 4.069710097079427e+02 1.336336125459198e-01 1.271967384374559e+03 3.421768385387108e+02 5.118440911435548e-01 4.706375795277945e-01 6.104458970065084e-01 9.341468677866787e-01 0.000000000000000e+00 1.261354067964152e+00 1.110587139396234e-01 0.000000000000000e+00 9.194429927559343e-02 2.372974786784841e-01 0.000000000000000e+00 1.407221655165733e-01 1.008083042925620e+00 
1.337791101326030e+02 5.258581166079688e+00 2.652752863477044e+00 7.226052816825613e+00 1.861705287978114e+04 5.372465823373035e+00 7.264262112253238e+03 9.966841707421008e+06 1.881352001643671e+00 1.565262050650873e+00 1.233728738184446e-02 1.680685083538663e+00 1.597943933357680e+01 4.562639182242826e+02 1.491419115093646e-01 1.178134723955881e+03 2.624955279395209e+02 5.169793311101705e-01 4.291850204689791e-01 6.137349810264298e-01 9.263290221255616e-01 0.000000000000000e+00 1.238164210940679e+00 1.055255590063984e-01 0.000000000000000e+00 8.918063891325520e-02 2.329230706494554e-01 0.000000000000000e+00 1.468008858925640e-01 8.752529857364884e-01 
1.167967861728801e+02 4.883188146563571e+00 2.432078345448320e+00 6.890942376395089e+00 1.811325808433829e+04 4.843488698955339e+00 6.730048630476189e+03 9.970993418521225e+06 1.852722460960309e+00 1.620448058116721e+00 1.104528440091027e-02 1.613172112550433e+00 1.592768088650798e+01 4.507245363316963e+02 1.437122404661761e-01 1.160722232879142e+03 3.201837548772471e+02 5.223927937352346e-01 4.046699863549338e-01 6.280824721304654e-01 9.024207687785820e-01 0.000000000000000e+00 1.199535248044455e+00 1.021867649794301e-01 0.000000000000000e+00 8.721816600223067e-02 2.273825260797482e-01 0.000000000000000e+00 1.395602658368851e-01 8.264681336162417e-01 
1.369971001287914e+02 5.570073590014387e+00 2.835844197107469e+00 7.608721667446313e+00 1.994295672434293e+04 5.672794362966105e+00 8.693088603435463e+03 9.963710627191609e+06 1.885657937157088e+00 1.513667324711222e+00 1.262077494172017e-02 1.776731728961727e+00 1.551547538411027e+01 4.208391167662800e+02 1.575923098691678e-01 1.200461076329011e+03 3.008639166645242e+02 5.133110122024539e-01 4.534935031277950e-01 6.056990560289981e-01 9.265920475408078e-01 0.000000000000000e+00 1.250463768440576e+00 1.081512893003674e-01 0.000000000000000e+00 8.482369838868135e-02 2.365561710018777e-01 0.000000000000000e+00 1.359327053545679e-01 9.179857863336751e-01 
1.387987379249261e+02 5.787205502957187e+00 2.814910378661528e+00 7.695330564096528e+00 2.028206897873490e+04 5.979759342719592e+00 6.902900843293421e+03 9.964024320383901e+06 1.926694898795374e+00 1.574304667529330e+00 1.375532360543174e-02 1.805224802352991e+00 1.619061951909624e+01 4.819876184270366e+02 1.533556042601278e-01 1.252184523226882e+03 3.080222990191199e+02 5.131815294995467e-01 4.321319248183972e-01 6.037128414121050e-01 9.382042342426176e-01 0.000000000000000e+00 1.263255298466109e+00 1.088635890648973e-01 0.000000000000000e+00 8.259609464152912e-02 2.339470384242914e-01 0.000000000000000e+00 1.460882420874022e-01 9.312132375992553e-01 
1.331876770839712e+02 5.519647812139823e+00 2.863537569499431e+00 7.585641515888142e+00 2.060690800158049e+04 5.876943040514438e+00 7.929628447740077e+03 9.964374806160787e+06 1.905109488975242e+00 1.509061871304876e+00 1.316843833999789e-02 1.806725397048682e+00 1.561542012303887e+01 4.169505815188584e+02 1.577033336147640e-01 1.158609485021123e+03 2.754916953413016e+02 5.208198534483325e-01 4.431239588841889e-01 6.087597666356732e-01 9.135676142956590e-01 0.000000000000000e+00 1.234243423853339e+00 1.069706717507690e-01 0.000000000000000e+00 7.675925978575082e-02 2.292077407056327e-01 0.000000000000000e+00 1.276669860486985e-01 9.737022936732088e-01 
1.198381786514614e+02 5.711742287947404e+00 2.770749907640827e+00 7.280364291248603e+00 2.023347914415172e+04 5.713574686185908e+00 7.791941708736066e+03 9.965697010125071e+06 1.908356319705905e+00 1.453612951150665e+00 1.301157401150036e-02 1.760770864576907e+00 1.464561693235462e+01 4.045815360674919e+02 1.600504254029551e-01 1.100875472994038e+03 2.672346311398846e+02 5.260791999380301e-01 3.828305831432713e-01 6.273951946106902e-01 8.867067666090600e-01 0.000000000000000e+00 1.197940283735994e+00 1.026025322720758e-01 0.000000000000000e+00 7.225492061335810e-02 2.086608199099702e-01 0.000000000000000e+00 1.225410956252603e-01 9.548665146954369e-01 
1.445374954399745e+02 7.008687038850498e+00 3.336463965259274e+00 8.313069964269753e+00 2.367111498319178e+04 6.794664080105330e+00 8.292669862548424e+03 9.961444063357834e+06 2.007351092004957e+00 1.378229140834561e+00 1.524178031865693e-02 2.000703876263365e+00 1.447180837940709e+01 4.359192775741577e+02 1.906868733784310e-01 1.095409339077369e+03 2.781548341359258e+02 5.214783191540701e-01 4.103220681001387e-01 6.046755439714094e-01 9.160016882261617e-01 0.000000000000000e+00 1.249256201846973e+00 1.075432677010147e-01 0.000000000000000e+00 6.866402487144299e-02 2.069703282569261e-01 0.000000000000000e+00 1.148254682367887e-01 1.161716255275733e+00 
1.286482127229911e+02 6.070785911964771e+00 2.950769675865133e+00 7.655015225745910e+00 2.163713413078822e+04 6.083454209681744e+00 7.590530461439565e+03 9.964283328303421e+06 1.944904823427465e+00 1.472211358123095e+00 1.349044553920158e-02 1.861137538535300e+00 1.481883258132738e+01 4.439034963595718e+02 1.675346424304648e-01 1.124005164963165e+03 3.022985839109861e+02 5.201188320691108e-01 4.139917856647070e-01 6.178632485225488e-01 9.052854600650992e-01 0.000000000000000e+00 1.223039839866582e+00 1.070591296400548e-01 0.000000000000000e+00 7.326198589041741e-02 2.166953282880829e-01 0.000000000000000e+00 1.264329792985356e-01 1.015622841110993e+00 
1.384213680423875e+02 6.346713110155839e+00 2.923230623655928e+00 7.719813240561017e+00 2.139396669577400e+04 5.986453419007317e+00 6.527192534934472e+03 9.963805769829502e+06 1.964814743885246e+00 1.482905325076989e+00 1.385146853633326e-02 1.829334369946770e+00 1.473748860423945e+01 4.939626239861472e+02 1.603094597613352e-01 1.228072336092731e+03 3.201256105540897e+02 5.144790184715036e-01 4.069210817988023e-01 6.263573799738085e-01 9.241449015045680e-01 0.000000000000000e+00 1.237467983990334e+00 1.064275434225094e-01 0.000000000000000e+00 8.144518702905543e-02 2.148621885501671e-01 0.000000000000000e+00 1.368855085528418e-01 1.008786682512486e+00 
1.344362398302293e+02 5.846570381641563e+00 2.962468286884082e+00 7.702122316401374e+00 2.174675850392311e+04 6.258235402084763e+00 7.490765639239272e+03 9.963347176774336e+06 1.920689032866493e+00 1.478048585623684e+00 1.391428875417019e-02 1.865889268005781e+00 1.489719883162748e+01 4.306966838552602e+02 1.586320949135809e-01 1.157420156313673e+03 2.922978961288545e+02 5.220468996259805e-01 4.317506772373920e-01 6.238912991394654e-01 9.077127294030670e-01 0.000000000000000e+00 1.217556942523769e+00 1.057544208201265e-01 0.000000000000000e+00 7.065576033179971e-02 2.160558677606573e-01 0.000000000000000e+00 1.233401287681341e-01 1.030635298746877e+00 
1.326255966423178e+02 6.474829102584104e+00 3.166436420221539e+00 8.016193969476726e+00 2.306279743842271e+04 6.506232438702588e+00 7.311493829132967e+03 9.961265398497434e+06 1.983385773500111e+00 1.431367428304966e+00 1.458524461817115e-02 1.936877572511946e+00 1.466507607743369e+01 4.293111953884383e+02 1.738404901167505e-01 1.135670622525376e+03 3.039988168953698e+02 5.192448671418910e-01 4.166420675468987e-01 6.156496412853535e-01 9.102093057166090e-01 0.000000000000000e+00 1.232580619919574e+00 1.078034564989126e-01 0.000000000000000e+00 6.794168662617027e-02 2.144111460189086e-01 0.000000000000000e+00 1.175822521024151e-01 1.096939492972524e+00 
1.375159690655204e+02 6.322651085153817e+00 3.127798435761203e+00 8.100708229216094e+00 2.288607300007342e+04 6.519272105937250e+00 7.035799699261437e+03 9.961448938652009e+06 1.972259634621583e+00 1.465506492921812e+00 1.445223385105048e-02 1.947720245510502e+00 1.502949627198439e+01 4.604374342983044e+02 1.704009855880521e-01 1.199582230887667e+03 3.268340728615766e+02 5.198976915565345e-01 4.495648597026934e-01 6.113065278370331e-01 9.191238956469729e-01 0.000000000000000e+00 1.242944300762963e+00 1.082104737935480e-01 0.000000000000000e+00 7.488189559682787e-02 2.207685794978762e-01 0.000000000000000e+00 1.261979707373481e-01 1.081291754979510e+00 
1.386287397667543e+02 6.587298664787633e+00 3.254715763144482e+00 8.122124189514189e+00 2.380927371436749e+04 6.679818459533045e+00 7.635736877048341e+03 9.960654764655259e+06 1.995468534414209e+00 1.379954101459381e+00 1.498492434324085e-02 1.979339041860960e+00 1.415728727023858e+01 4.279928415558418e+02 1.776932791206957e-01 1.140801993908232e+03 2.877985139923065e+02 5.216570133601477e-01 4.302658745508989e-01 6.172099567177063e-01 9.053126895340387e-01 0.000000000000000e+00 1.228661250945996e+00 1.071658216873797e-01 0.000000000000000e+00 6.615146634500983e-02 2.088420641953714e-01 0.000000000000000e+00 1.129658489355530e-01 1.154201009644392e+00 
1.386918046043366e+02 6.894096174566533e+00 3.396422721012207e+00 8.336448428880589e+00 2.444728475072121e+04 6.981888388496184e+00 7.615016024960181e+03 9.959643081050644e+06 2.021947444996341e+00 1.391576429442509e+00 1.587745501254521e-02 2.039626073707531e+00 1.415671162043808e+01 4.555158296510989e+02 1.855120697578111e-01 1.165673156238376e+03 2.788501954961746e+02 5.196501202693946e-01 4.131344796820442e-01 6.141744918761034e-01 9.125981556098947e-01 0.000000000000000e+00 1.238787957086637e+00 1.091109516594254e-01 0.000000000000000e+00 6.339391131547481e-02 2.070331920008221e-01 0.000000000000000e+00 1.127016412372440e-01 1.177430236049879e+00 
1.331456848486453e+02 6.696625946142075e+00 2.987817869360413e+00 7.875665786363877e+00 2.225203281560279e+04 6.284661548017108e+00 7.605227157175666e+03 9.962231288630467e+06 1.983729291600741e+00 1.449762731394232e+00 1.444525856222668e-02 1.899052879156911e+00 1.477091512709822e+01 4.437740571948952e+02 1.838379009310145e-01 1.096775539975562e+03 2.975164525268721e+02 5.177503785331387e-01 4.231490636757052e-01 6.234244703413697e-01 9.163769942475415e-01 0.000000000000000e+00 1.233050292084976e+00 1.061641827909122e-01 0.000000000000000e+00 7.338105774815532e-02 2.096022970036800e-01 0.000000000000000e+00 1.275770284995643e-01 1.095942913058231e+00 
1.294485742786106e+02 7.225233915198784e+00 3.298673768856355e+00 8.067381843736978e+00 2.408497889499580e+04 6.938919494899721e+00 6.905766421596891e+03 9.961386486501908e+06 2.027047922363051e+00 1.383953451397367e+00 1.553740100347180e-02 1.989830695087310e+00 1.388707001414032e+01 4.605997229778047e+02 1.738187540380946e-01 1.034238029166853e+03 3.216388177597627e+02 5.260992355645060e-01 3.969059368881593e-01 6.371166186130459e-01 8.942983191091710e-01 0.000000000000000e+00 1.202921999813492e+00 1.029701813974829e-01 0.000000000000000e+00 5.983587788616848e-02 1.895535433883824e-01 0.000000000000000e+00 1.107640991692443e-01 1.172077874195384e+00 
1.469626959288666e+02 6.782647464963377e+00 3.295929334307004e+00 8.289987547704060e+00 2.359283836054237e+04 6.803701936541687e+00 6.997622478852070e+03 9.959768821384640e+06 2.002359129110276e+00 1.424406526484404e+00 1.572267637186768e-02 1.977542392700549e+00 1.484208485469268e+01 4.616237313137872e+02 1.738161661492316e-01 1.206139801206256e+03 2.960703292037583e+02 5.167647692630968e-01 4.385559047638008e-01 6.155206178968802e-01 9.280973692947996e-01 0.000000000000000e+00 1.251907432014524e+00 1.075137319761914e-01 0.000000000000000e+00 7.102576650766701e-02 2.130174292252516e-01 0.000000000000000e+00 1.227326291574082e-01 1.145567245045675e+00 
1.402792047499551e+02 7.268502586530735e+00 3.368549381792004e+00 8.369170721017207e+00 2.416440502699840e+04 6.827404381437642e+00 6.669955148037820e+03 9.960181145226097e+06 2.045882308300980e+00 1.397530399070117e+00 1.566865187747684e-02 2.012155952052410e+00 1.454835931145980e+01 4.792625917402003e+02 1.899187644730669e-01 1.162967257869978e+03 3.115316043343518e+02 5.158416014947448e-01 4.190189982280482e-01 6.159452970289703e-01 9.220079061993521e-01 0.000000000000000e+00 1.252610923215482e+00 1.079761939541699e-01 0.000000000000000e+00 7.167233994557068e-02 2.077108268599457e-01 0.000000000000000e+00 1.237915338087164e-01 1.178093711409183e+00 
1.338230617916795e+02 6.631954894878024e+00 3.147500793368676e+00 7.954596954635232e+00 2.293505540758898e+04 6.468175443130505e+00 6.744059656241225e+03 9.962720980011014e+06 1.976686600452690e+00 1.411695118362195e+00 1.452028918387843e-02 1.925786212662937e+00 1.442358853915915e+01 4.567649721145546e+02 1.684896682543486e-01 1.110513297861659e+03 3.023686010217632e+02 5.182362596849662e-01 4.231297452690763e-01 6.358739399394793e-01 9.068614073317243e-01 0.000000000000000e+00 1.213634032940059e+00 1.049558613900861e-01 0.000000000000000e+00 7.442822657267210e-02 2.010020523136475e-01 0.000000000000000e+00 1.191806927062651e-01 1.095233197855823e+00 
1.418471686444344e+02 7.347336269542847e+00 3.412344309596556e+00 8.357997619358811e+00 2.443175141315861e+04 7.017697261715901e+00 6.637642803728344e+03 9.959987212499153e+06 2.035557435136477e+00 1.393876303752765e+00 1.595582914023123e-02 2.031592822577705e+00 1.429484732430020e+01 4.858286940403576e+02 1.834995277035483e-01 1.152061635712468e+03 3.235012327967642e+02 5.170261591446521e-01 4.150490850647740e-01 6.274978368080999e-01 9.204072991918562e-01 0.000000000000000e+00 1.238401309183454e+00 1.067007416190351e-01 0.000000000000000e+00 6.840337208811306e-02 2.004671993830013e-01 0.000000000000000e+00 1.207599667158524e-01 1.188898367389811e+00 
1.395731204637896e+02 7.190249482314501e+00 3.405336250132861e+00 8.348183330846997e+00 2.430750536565165e+04 7.013509602084049e+00 6.878384920111072e+03 9.959989110423625e+06 2.024448381360433e+00 1.398550175286445e+00 1.577546556633472e-02 2.028331233572565e+00 1.457046960039776e+01 4.604262318823673e+02 1.814884233460182e-01 1.129055441394147e+03 3.156980591087839e+02 5.185223210578211e-01 4.378633968078970e-01 6.264846925253498e-01 9.173443451374615e-01 0.000000000000000e+00 1.234632338266160e+00 1.059958171279838e-01 0.000000000000000e+00 6.756956946351947e-02 2.047029723206029e-01 0.000000000000000e+00 1.184908364997716e-01 1.188902649077482e+00 
1.420416303951093e+02 7.169740133990365e+00 3.341757297178377e+00 8.345902816529636e+00 2.413049309346784e+04 6.916513439308527e+00 6.248548821361745e+03 9.960499846400572e+06 2.029484481951236e+00 1.418060610972576e+00 1.544110328182033e-02 2.007804518570858e+00 1.462218239009412e+01 4.834434991265091e+02 1.760020508985752e-01 1.171332871823613e+03 3.258247365955411e+02 5.168719117245724e-01 4.389411345253693e-01 6.297218023396672e-01 9.236034898825602e-01 0.000000000000000e+00 1.238929028680207e+00 1.058894810581867e-01 0.000000000000000e+00 7.314697060520968e-02 2.068522185789357e-01 0.000000000000000e+00 1.232327132583192e-01 1.183364366512921e+00 
1.403754899697064e+02 7.287301247068712e+00 3.385030369653519e+00 8.312044205275452e+00 2.404807933199938e+04 6.862258283995083e+00 6.594717526910065e+03 9.960382959557779e+06 2.029047468851608e+00 1.393398642392254e+00 1.555418277525973e-02 2.001828091335307e+00 1.444680425666798e+01 4.710209308395315e+02 1.763560747154558e-01 1.139813597774744e+03 3.231886486183618e+02 5.167742730507179e-01 4.211931224300705e-01 6.321796663054766e-01 9.182152798592054e-01 0.000000000000000e+00 1.233251449076195e+00 1.051915985764860e-01 0.000000000000000e+00 7.172363814907665e-02 2.016011889253049e-01 0.000000000000000e+00 1.194804325807526e-01 1.170349169026947e+00 
1.367314311141688e+02 7.343551473195250e+00 3.394823866078814e+00 8.288356293374758e+00 2.411070080692098e+04 6.881240574965769e+00 6.442332497584511e+03 9.960861643026084e+06 2.027907399998805e+00 1.385480485922810e+00 1.555349829945372e-02 2.003981573003069e+00 1.429407197696314e+01 4.745668483314876e+02 1.760891336308311e-01 1.124850126946098e+03 3.302712547070721e+02 5.180872397383516e-01 4.153551222236386e-01 6.356019301017048e-01 9.139899237656637e-01 0.000000000000000e+00 1.224919176635018e+00 1.046127353746774e-01 0.000000000000000e+00 7.026235975381692e-02 1.993648258344318e-01 0.000000000000000e+00 1.175985774164131e-01 1.169701608422773e+00 
1.384043590137335e+02 7.435422614231713e+00 3.367412386362549e+00 8.263130200896889e+00 2.400688597018358e+04 6.912344973611644e+00 6.116062449044215e+03 9.961476357748555e+06 2.025968861143254e+00 1.390912834326585e+00 1.558196321902871e-02 1.997826571853645e+00 1.439893669324641e+01 4.858442673880505e+02 1.796084641680023e-01 1.117429225208572e+03 3.207781227225902e+02 5.173357259355928e-01 4.158872411375984e-01 6.384277079823775e-01 9.164362632258731e-01 0.000000000000000e+00 1.227412599827798e+00 1.036525595452985e-01 0.000000000000000e+00 7.151306839838778e-02 1.965853548197529e-01 0.000000000000000e+00 1.199662336975076e-01 1.176778063733829e+00 
1.363356166287126e+02 7.427884831004789e+00 3.410864068576943e+00 8.273479271907188e+00 2.410855957016095e+04 6.950226586145222e+00 6.362198835257273e+03 9.960763747027114e+06 2.029463965458241e+00 1.391256298918694e+00 1.566891106125111e-02 2.006914252648943e+00 1.428908750794281e+01 4.847212160871803e+02 1.790165904792106e-01 1.075805673038636e+03 3.320342319982059e+02 5.184525354725998e-01 4.217211500055476e-01 6.438727135493050e-01 9.131773312371720e-01 0.000000000000000e+00 1.216818936377444e+00 1.036978244800098e-01 0.000000000000000e+00 6.977209097959497e-02 1.941678130918409e-01 0.000000000000000e+00 1.168780491853202e-01 1.185607898936043e+00 
1.424037437811469e+02 7.313447082373926e+00 3.423894229538541e+00 8.412123936334307e+00 2.422032228806461e+04 6.942017140964982e+00 6.108456562545877e+03 9.961481148784827e+06 2.028805420043213e+00 1.437436338355423e+00 1.562411612004699e-02 2.022158916089452e+00 1.467899969739883e+01 5.029494750519632e+02 1.774156007822364e-01 1.113710169495139e+03 3.501382715176321e+02 5.147288067534488e-01 4.359523703329474e-01 6.377331406552904e-01 9.279195591721355e-01 0.000000000000000e+00 1.236185278382848e+00 1.042203567243428e-01 0.000000000000000e+00 7.485933737195509e-02 2.038608867597795e-01 0.000000000000000e+00 1.227893833928645e-01 1.182970410426197e+00 
1.421796223953178e+02 7.510002023779281e+00 3.463657154504754e+00 8.386048938582121e+00 2.444349697669010e+04 7.006739441134493e+00 5.753690856184224e+03 9.960795203461429e+06 2.035323419641389e+00 1.400451919783021e+00 1.567217221349737e-02 2.023578612714173e+00 1.442747892064999e+01 5.035444661498216e+02 1.767558040944558e-01 1.087594912622654e+03 3.524918635389188e+02 5.168007551468814e-01 4.363028261645729e-01 6.484689011306076e-01 9.197934425248220e-01 0.000000000000000e+00 1.220075336796102e+00 1.035627502027229e-01 0.000000000000000e+00 7.374271324228852e-02 1.929830878195772e-01 0.000000000000000e+00 1.188269127215634e-01 1.192694169321066e+00 
1.371994516117051e+02 7.538498336818956e+00 3.484796753008859e+00 8.138872190346742e+00 2.330798964978342e+04 6.815423135926213e+00 5.421961529520821e+03 9.963188600957925e+06 1.999035655947393e+00 1.395946309484774e+00 1.556456309424841e-02 1.960457718046968e+00 1.446026476042141e+01 5.212255479065891e+02 1.685054182743011e-01 1.007446034033126e+03 3.588769757048431e+02 5.164815138144047e-01 4.032084166375660e-01 6.686006691776782e-01 9.146629798563410e-01 0.000000000000000e+00 1.197358038044355e+00 9.917393445200295e-02 0.000000000000000e+00 7.546408815455323e-02 1.852350799240726e-01 0.000000000000000e+00 1.167383566360438e-01 1.111937048839776e+00 
1.444086926987707e+02 7.842935685262518e+00 3.548581745612160e+00 8.430602809879742e+00 2.413466621367270e+04 7.119618537662859e+00 4.672519305915054e+03 9.962027807448959e+06 2.035360970783072e+00 1.425682405177139e+00 1.601722935585514e-02 2.016567284453402e+00 1.481155838927917e+01 5.519574013617290e+02 1.730080579606422e-01 1.067800868977304e+03 3.785612525014075e+02 5.141924277967918e-01 4.293047452370262e-01 6.674023138929798e-01 9.322721451384531e-01 0.000000000000000e+00 1.218685716077172e+00 9.995967451568269e-02 0.000000000000000e+00 7.830542966406531e-02 1.919337551605645e-01 0.000000000000000e+00 1.234582976918774e-01 1.179818786806299e+00 
1.455544053916836e+02 7.640516977376338e+00 3.451161455035217e+00 8.411629996518828e+00 2.376517930371501e+04 6.921753794180789e+00 4.926630986535962e+03 9.961875029735968e+06 2.022899703058094e+00 1.451061901642186e+00 1.548289529713850e-02 1.997882575504506e+00 1.486656897238648e+01 5.479103508337399e+02 1.787815443745251e-01 1.056379548059100e+03 3.972222665174190e+02 5.128766290090878e-01 4.541124624720239e-01 6.709988700216956e-01 9.348695640977736e-01 0.000000000000000e+00 1.221189004213329e+00 9.976536973897641e-02 0.000000000000000e+00 8.291247425549286e-02 1.924458183159184e-01 0.000000000000000e+00 1.264838002771986e-01 1.175258412473533e+00 
1.392902009699096e+02 7.712237152577766e+00 3.415838933293190e+00 8.250514483734644e+00 2.303484798879725e+04 6.667562929402577e+00 4.948321638316711e+03 9.964357202206839e+06 2.001711389659442e+00 1.446823699805486e+00 1.506496304450862e-02 1.950652873426818e+00 1.512801390508986e+01 5.541443540178126e+02 1.692347659529380e-01 9.330602742640303e+02 4.199941361996665e+02 5.089186365246812e-01 4.434224202083739e-01 6.939526364571027e-01 9.336827148984258e-01 0.000000000000000e+00 1.201744361626957e+00 9.772624190777643e-02 0.000000000000000e+00 9.032656354635533e-02 1.838165097956401e-01 0.000000000000000e+00 1.268575750575651e-01 1.148622071170252e+00 
1.466899216859574e+02 8.012975719156405e+00 3.652326458745626e+00 8.459691778372092e+00 2.419718143526270e+04 7.245105306452336e+00 4.449771392584405e+03 9.962840670696232e+06 2.022892298375337e+00 1.417844322329996e+00 1.605771094585260e-02 2.031818634719954e+00 1.474482887871159e+01 5.747139696276630e+02 1.773266163345937e-01 9.834451471321449e+02 3.892004406763573e+02 5.122751234049698e-01 4.358664670464900e-01 6.836800054772851e-01 9.332796127885074e-01 0.000000000000000e+00 1.206582823064629e+00 9.789313996171521e-02 0.000000000000000e+00 8.040251353725045e-02 1.844604527801195e-01 0.000000000000000e+00 1.210521115773784e-01 1.171999784547440e+00 
1.480399619969550e+02 8.340264040111560e+00 3.603655843869232e+00 8.471697745788505e+00 2.393953113345629e+04 6.952039821653278e+00 5.387053858298650e+03 9.961493243735746e+06 2.048959830066943e+00 1.393135879060800e+00 1.580623222082544e-02 2.006739508942901e+00 1.445988395177949e+01 5.500265737015116e+02 1.837091454808495e-01 9.751818739781695e+02 3.861266379751672e+02 5.071781869955901e-01 4.110178733217738e-01 6.820428622117312e-01 9.344169659454369e-01 0.000000000000000e+00 1.218087370005882e+00 9.839549032339953e-02 0.000000000000000e+00 8.512888442093107e-02 1.798008563743220e-01 0.000000000000000e+00 1.225646432145768e-01 1.175357334660537e+00 
1.647754042347869e+02 8.188453905699401e+00 3.786302266647065e+00 8.746687796688995e+00 2.413384051739666e+04 7.336213436078563e+00 5.083124074969373e+03 9.960163360676331e+06 2.031908502664943e+00 1.438342654223059e+00 1.707405167445612e-02 2.037222094202151e+00 1.528489317805376e+01 6.069148460353358e+02 1.841483780457587e-01 9.895123259275101e+02 4.016353717766580e+02 5.038449023342221e-01 4.637543153541558e-01 6.779681170536440e-01 9.671345124854409e-01 0.000000000000000e+00 1.243759092106690e+00 9.955995107699381e-02 0.000000000000000e+00 8.736634796129503e-02 1.906601010778785e-01 0.000000000000000e+00 1.271016508373218e-01 1.186614570959047e+00 
1.453394889173348e+02 8.580027680229126e+00 3.814604819686719e+00 8.601376492510177e+00 2.440529251486564e+04 7.261050788508636e+00 5.243583115783355e+03 9.960873655370757e+06 2.056467624117914e+00 1.408414491621919e+00 1.653113439077804e-02 2.048665926085059e+00 1.453221325039168e+01 5.969061880173003e+02 1.841327018316106e-01 9.436208577912198e+02 4.260788161484654e+02 5.070450997974880e-01 4.269704885591996e-01 6.849205458139963e-01 9.446815251124008e-01 0.000000000000000e+00 1.215524174680474e+00 9.942318241261941e-02 0.000000000000000e+00 8.194282880972191e-02 1.796607770229329e-01 0.000000000000000e+00 1.202016282287710e-01 1.185084085677380e+00 
1.541798307006969e+02 8.677623318441650e+00 3.763536796590354e+00 8.638922489507060e+00 2.412208667689427e+04 7.223752882678889e+00 4.327213807311176e+03 9.962627241277577e+06 2.043866376767420e+00 1.424785523221560e+00 1.633542205538583e-02 2.034293480953636e+00 1.488327486568348e+01 6.257685976614366e+02 1.831154389097970e-01 9.742399000529360e+02 4.310575752379683e+02 5.034314355475780e-01 4.330507719086281e-01 6.935747638999314e-01 9.557543617097997e-01 0.000000000000000e+00 1.226014579638343e+00 9.728938317305488e-02 0.000000000000000e+00 8.980975434480037e-02 1.805371246352493e-01 0.000000000000000e+00 1.276345814788427e-01 1.171500537907633e+00 
1.584338393313809e+02 8.129473752783170e+00 3.766772232900688e+00 8.497588110513123e+00 2.326640148325307e+04 7.046683396276005e+00 5.020330039888110e+03 9.962910400629438e+06 1.990801178591854e+00 1.470095894494675e+00 1.572985448812014e-02 1.990838893746094e+00 1.515847283564995e+01 6.173700288634570e+02 1.516031991724495e-01 1.004276144757005e+03 4.775543932184235e+02 5.033753441642943e-01 4.535184181773525e-01 7.035341489618231e-01 9.641381047115186e-01 0.000000000000000e+00 1.212188242558881e+00 9.694463488959838e-02 0.000000000000000e+00 9.222815636338368e-02 1.878187977485750e-01 0.000000000000000e+00 1.258054401414219e-01 1.088188649489699e+00 
1.577483878039554e+02 8.357196817972346e+00 3.792313692004561e+00 8.755770025854156e+00 2.428445443782456e+04 7.291304131183157e+00 5.120866653889674e+03 9.960132276944296e+06 2.038943197667954e+00 1.433499753396685e+00 1.653093679726491e-02 2.054842649946007e+00 1.506358916365216e+01 6.030117267211166e+02 1.796335729845713e-01 1.023959024292285e+03 4.251227982051198e+02 5.017587965732451e-01 4.622070257639729e-01 6.797492429758657e-01 9.630163363513404e-01 0.000000000000000e+00 1.242435712843398e+00 1.008600658511794e-01 0.000000000000000e+00 8.935534385598037e-02 1.918454607858736e-01 0.000000000000000e+00 1.297443438018364e-01 1.180678544846640e+00 
1.623644470078149e+02 9.440854953120565e+00 4.093549113843734e+00 8.798559834975585e+00 2.368878119442220e+04 7.361294110051787e+00 4.260280124302098e+03 9.963449827132158e+06 2.038766811118082e+00 1.425845038698428e+00 1.694134404824683e-02 2.034217647198437e+00 1.532151550882469e+01 6.982942312354602e+02 1.727076939451060e-01 8.383851327038160e+02 4.814207183545323e+02 4.911527720230072e-01 4.209512950305765e-01 7.257706244349427e-01 9.823149378833275e-01 0.000000000000000e+00 1.221254709600059e+00 9.462964358898091e-02 0.000000000000000e+00 1.015241006768858e-01 1.736439292364396e-01 0.000000000000000e+00 1.297178374476049e-01 1.117739884053782e+00 
1.625754141061348e+02 8.792130652090520e+00 3.942346520211429e+00 8.876457749681830e+00 2.438235503003518e+04 7.344957808798045e+00 5.350913324809922e+03 9.960098538781594e+06 2.052559271461608e+00 1.422348624842278e+00 1.691180980483339e-02 2.066501782543499e+00 1.511449811610415e+01 6.146680748052818e+02 1.866947272378393e-01 9.711598654101906e+02 4.417649687392676e+02 4.972021993791298e-01 4.512922193695625e-01 6.918335104728679e-01 9.733767302517733e-01 0.000000000000000e+00 1.245407430752386e+00 9.899465108632544e-02 0.000000000000000e+00 9.110637781194178e-02 1.875880637848459e-01 0.000000000000000e+00 1.270801878060505e-01 1.187087814389287e+00 
1.640865565132294e+02 9.244944080530885e+00 4.078391537485450e+00 8.967346397826045e+00 2.458000739382396e+04 7.520181787881246e+00 5.125530019098070e+03 9.960413078240167e+06 2.058059173579134e+00 1.416119666711187e+00 1.731281100708970e-02 2.093860500347982e+00 1.502094629465420e+01 6.572329410074958e+02 1.905641261307746e-01 9.117245484579943e+02 4.788773617563395e+02 4.954726855770200e-01 4.427841368882006e-01 7.068806147399209e-01 9.786508001326435e-01 0.000000000000000e+00 1.239476511782325e+00 9.726773825123439e-02 0.000000000000000e+00 9.348772541943284e-02 1.783034795125764e-01 0.000000000000000e+00 1.276947529485643e-01 1.188063308230659e+00 
1.713823399062739e+02 1.004849246311452e+01 4.360348844465301e+00 9.161577642869897e+00 2.462850454715882e+04 7.660356482052309e+00 5.312339570194603e+03 9.959752740277361e+06 2.071944497291684e+00 1.409361617930481e+00 1.790229554063796e-02 2.114361628602637e+00 1.517052906618590e+01 7.095870232070325e+02 1.896497276096773e-01 8.409343459960396e+02 5.309286011085454e+02 4.872348721461093e-01 4.425889495947024e-01 7.264615811163740e-01 1.001291011921984e+00 0.000000000000000e+00 1.243862791395131e+00 9.588044119865950e-02 0.000000000000000e+00 1.002920445324520e-01 1.704774020059869e-01 0.000000000000000e+00 1.277621913617823e-01 1.166856700417039e+00 
1.837936040834647e+02 9.837923715825788e+00 4.615534118455500e+00 9.206427628248935e+00 2.495125605991052e+04 8.023200692609343e+00 3.954354829450846e+03 9.959994415863290e+06 2.046763618738850e+00 1.392255475258671e+00 1.815531895975594e-02 2.133045773187440e+00 1.494273323841795e+01 7.598346418538166e+02 1.680556200381443e-01 9.232509078764109e+02 5.346676934555808e+02 4.868995115034321e-01 4.470380888010501e-01 7.397964356932885e-01 9.988805003895224e-01 0.000000000000000e+00 1.231492068884464e+00 9.440132961497022e-02 0.000000000000000e+00 9.882803259798645e-02 1.700766128345357e-01 0.000000000000000e+00 1.269202489591857e-01 1.129875510190163e+00 
1.811336757443839e+02 1.028597128335451e+01 4.438294013949506e+00 9.070698842843001e+00 2.407835760219453e+04 7.685180183547757e+00 5.277147768381132e+03 9.960398085138544e+06 2.051371750685372e+00 1.383801046418175e+00 1.777472938669743e-02 2.088753129692984e+00 1.505426022697825e+01 7.347165180135891e+02 1.816046239462032e-01 7.805733538243435e+02 5.354979464975709e+02 4.840245152997985e-01 4.457864148543629e-01 7.521310618028314e-01 1.004359227190151e+00 0.000000000000000e+00 1.226783766387351e+00 9.286480206348942e-02 0.000000000000000e+00 1.040162600973354e-01 1.620838084229150e-01 0.000000000000000e+00 1.280588992293470e-01 1.136648454546939e+00 
1.755040579399930e+02 1.096200336321608e+01 4.854999507715966e+00 9.265822869099507e+00 2.481592115863771e+04 8.283640341949601e+00 4.549069940527042e+03 9.958393539643375e+06 2.058385759931278e+00 1.269608292403969e+00 1.906667058526634e-02 2.148896281061441e+00 1.435441586675624e+01 7.294967133621421e+02 2.117347033446247e-01 7.341922972853728e+02 5.345985076928537e+02 4.883258861116991e-01 3.749437871745054e-01 7.797368105700321e-01 9.851910079062743e-01 0.000000000000000e+00 1.209362857718064e+00 8.572310637986988e-02 0.000000000000000e+00 9.726110518147173e-02 1.425930361606301e-01 0.000000000000000e+00 1.190748274455366e-01 1.156587307294292e+00 
2.036842002699366e+02 1.149396076971976e+01 5.128879870805466e+00 9.789722692207786e+00 2.657001712520779e+04 8.920196680050804e+00 4.041422100637405e+03 9.955799089186123e+06 2.121219841437388e+00 1.330156615540601e+00 2.043723852006595e-02 2.270489381982817e+00 1.449901233367611e+01 8.254297536086565e+02 1.935630076741540e-01 9.420387828918166e+02 5.435744747284830e+02 4.817565179530209e-01 4.206126310452267e-01 7.471075935980088e-01 1.027868950085088e+00 0.000000000000000e+00 1.257060547470315e+00 9.289133535705843e-02 0.000000000000000e+00 9.369585913890335e-02 1.595693074406325e-01 0.000000000000000e+00 1.236368335521515e-01 1.181997414133127e+00 
1.954944289257534e+02 1.166526569637964e+01 5.256128016710312e+00 9.725093009423132e+00 2.691120682832557e+04 8.919249076709253e+00 5.681264418163648e+03 9.955961721967027e+06 2.116448728674921e+00 1.232854289492915e+00 2.072215620475980e-02 2.292947414092268e+00 1.386234125105779e+01 7.825516162451281e+02 2.066113604830016e-01 8.331045356887876e+02 5.363802044908092e+02 4.828112854753704e-01 3.798586836345693e-01 7.502206085248135e-01 1.013523781898752e+00 0.000000000000000e+00 1.246589077548172e+00 9.351196911355851e-02 0.000000000000000e+00 8.884244276164836e-02 1.479789535940708e-01 0.000000000000000e+00 1.132419968414045e-01 1.190520324269974e+00 
1.983310251039825e+02 1.117457295798699e+01 5.064936360232974e+00 9.649941215771834e+00 2.569965066635009e+04 8.548166195021549e+00 5.099818597091171e+03 9.956605742666369e+06 2.083475550945489e+00 1.326183418312779e+00 1.989920022449556e-02 2.221554550877210e+00 1.491246723936739e+01 8.002433522699890e+02 1.837237971853334e-01 8.630284365952905e+02 5.669821084737100e+02 4.757085033936215e-01 4.351945098762142e-01 7.569215442330689e-01 1.033424117974388e+00 0.000000000000000e+00 1.255975039658484e+00 9.441922239569221e-02 0.000000000000000e+00 1.029771729223004e-01 1.594123985049238e-01 0.000000000000000e+00 1.268602197000491e-01 1.157201783371967e+00 
2.402226534246754e+02 1.235457513122645e+01 5.815017217758875e+00 1.046596040423869e+01 2.676289314726466e+04 9.525554348745299e+00 4.924722362517969e+03 9.952997994601905e+06 2.111194190352546e+00 1.339502721617009e+00 2.232260756023303e-02 2.354131308343197e+00 1.604309307735533e+01 9.268955383142444e+02 1.940744023276600e-01 8.070323344671069e+02 6.505404646297530e+02 4.590273428627499e-01 4.934106186293165e-01 7.859844196922039e-01 1.098720976163317e+00 0.000000000000000e+00 1.301949841524649e+00 9.223939851156611e-02 0.000000000000000e+00 1.142576278267528e-01 1.576374936894938e-01 0.000000000000000e+00 1.332356464213450e-01 1.186883931266753e+00 
2.116338665867071e+02 1.209072073963295e+01 5.549780058564778e+00 1.009429492124812e+01 2.679251410517657e+04 9.117733285649470e+00 5.029629878547174e+03 9.954844929949651e+06 2.115983376685262e+00 1.283339057811181e+00 2.121395519366390e-02 2.312479211539732e+00 1.479689009318420e+01 8.502230096033304e+02 1.937614990807883e-01 8.158967355020383e+02 6.165239212522894e+02 4.696112255186401e-01 4.274488407885881e-01 7.757057409718210e-01 1.051268842220300e+00 0.000000000000000e+00 1.264379667051474e+00 9.186932308643692e-02 0.000000000000000e+00 1.033172929913775e-01 1.514316812069631e-01 0.000000000000000e+00 1.216513196835980e-01 1.183857232597982e+00 
2.107790045499892e+02 1.240661004898647e+01 5.623032315232009e+00 1.001791157969994e+01 2.651430674891946e+04 9.176033179619905e+00 4.510493401152198e+03 9.956037850228429e+06 2.110618678681342e+00 1.283025786146595e+00 2.127637052143665e-02 2.302809942408607e+00 1.470302499279906e+01 8.891031878387057e+02 2.020329626751098e-01 7.299656998966597e+02 6.233533826612170e+02 4.705034157510128e-01 4.084172256114720e-01 7.931611301633776e-01 1.050302523284045e+00 0.000000000000000e+00 1.250092594648317e+00 8.834247078543989e-02 0.000000000000000e+00 1.048472015426707e-01 1.419856966230389e-01 0.000000000000000e+00 1.217646616209122e-01 1.172262775918526e+00 
2.163682846567247e+02 1.255151270962105e+01 5.721695417928924e+00 1.012834766895868e+01 2.685894258558154e+04 9.396480426664564e+00 4.600791084864068e+03 9.954143806075118e+06 2.119478489012707e+00 1.239947778073874e+00 2.169713779782251e-02 2.328212967360368e+00 1.454000866844962e+01 8.854759284252544e+02 2.008751517108484e-01 7.699484233822454e+02 6.241122204716251e+02 4.706560284835470e-01 4.200379491291223e-01 7.925296957899031e-01 1.051382655081008e+00 0.000000000000000e+00 1.253008505396763e+00 8.936060780735436e-02 0.000000000000000e+00 1.025558721553406e-01 1.402196570129893e-01 0.000000000000000e+00 1.199161752091420e-01 1.176628885630693e+00 
2.252600115767276e+02 1.286877724676734e+01 5.904256177372793e+00 1.036882552990015e+01 2.719060302903602e+04 9.540016671454364e+00 4.522984866038654e+03 9.953838518086541e+06 2.127216469341962e+00 1.269327399223759e+00 2.214216572202557e-02 2.363498316084413e+00 1.482141370800936e+01 9.257148737600810e+02 1.959695888857939e-01 7.892025902727268e+02 6.641197602418163e+02 4.634808025881088e-01 4.289525598877809e-01 7.980727945855630e-01 1.072978059042704e+00 0.000000000000000e+00 1.269686688155416e+00 8.961227844518035e-02 0.000000000000000e+00 1.080539600368225e-01 1.433086719986684e-01 0.000000000000000e+00 1.235626143716589e-01 1.172433375561054e+00 
2.402222182265903e+02 1.316154988942782e+01 6.073958416786374e+00 1.063216574250386e+01 2.767705721901308e+04 9.809010898750746e+00 4.477911437375086e+03 9.953463859391477e+06 2.146256189285732e+00 1.302258163693812e+00 2.283363287009179e-02 2.410590384297330e+00 1.527722456203915e+01 9.812757299217355e+02 1.911695589690460e-01 8.153618141974364e+02 6.757581350532466e+02 4.572752854323301e-01 4.570891845004618e-01 7.906410588105721e-01 1.102553678354780e+00 0.000000000000000e+00 1.295510167461274e+00 9.201510192236828e-02 0.000000000000000e+00 1.123161051252862e-01 1.501713236787079e-01 0.000000000000000e+00 1.281459102826521e-01 1.183918431566158e+00 
2.125400018939159e+02 1.221200788859520e+01 5.576916992022589e+00 1.010448064377947e+01 2.681733309699815e+04 9.314246458149810e+00 4.177205284481778e+03 9.954705952949233e+06 2.117213746887969e+00 1.302350795216129e+00 2.154389381878130e-02 2.323945915800765e+00 1.503360135034626e+01 8.784623694806669e+02 2.061412076922837e-01 7.724590135686865e+02 6.291293727309169e+02 4.708661984351092e-01 4.353837120903841e-01 7.902172901305066e-01 1.053981695650842e+00 0.000000000000000e+00 1.259429999912447e+00 8.941898459739603e-02 0.000000000000000e+00 1.031080051070443e-01 1.471593811346304e-01 0.000000000000000e+00 1.254554503150662e-01 1.191947282945891e+00 
2.365680213074806e+02 1.313271436168401e+01 6.093636043831737e+00 1.053140313985830e+01 2.747358139062508e+04 9.887519667885396e+00 4.328003990638121e+03 9.953230993293032e+06 2.130051858123449e+00 1.258149723516004e+00 2.288061963260523e-02 2.397634290381694e+00 1.495916714816335e+01 9.564992679661312e+02 2.025272579669143e-01 7.863225157169253e+02 6.508133207575327e+02 4.616431536845257e-01 4.295707294454703e-01 8.024817228664479e-01 1.086094621540823e+00 0.000000000000000e+00 1.279573154471507e+00 8.839024225191666e-02 0.000000000000000e+00 1.084066989801825e-01 1.429663540933346e-01 0.000000000000000e+00 1.241799428849114e-01 1.179888361662918e+00 
2.378094308779545e+02 1.313693972476332e+01 6.071528734313238e+00 1.058429787636123e+01 2.735447220199663e+04 9.793046949153677e+00 4.215805640526165e+03 9.953133808046397e+06 2.134730969714455e+00 1.291265061367539e+00 2.263509914956160e-02 2.393353958083243e+00 1.535052837062987e+01 9.681900946583719e+02 2.003522931935772e-01 7.768312841470733e+02 6.791994121823253e+02 4.581740596574281e-01 4.500963826668511e-01 8.009732990829990e-01 1.097781866325589e+00 0.000000000000000e+00 1.289252121754104e+00 8.969575613264749e-02 0.000000000000000e+00 1.131155827015226e-01 1.485754614167575e-01 0.000000000000000e+00 1.276547526278489e-01 1.174734546411489e+00 
2.338178658034868e+02 1.309347981047061e+01 6.050782502386737e+00 1.054854565507555e+01 2.749453121392453e+04 9.799532496402582e+00 4.221963707729135e+03 9.953301293515366e+06 2.134710748770074e+00 1.272473162341826e+00 2.263517521137174e-02 2.396580161023099e+00 1.510215110252479e+01 9.539551669098485e+02 2.018565696125744e-01 7.867547466261540e+02 6.673979778795492e+02 4.605512886307108e-01 4.407484375052239e-01 8.015899154619757e-01 1.086552504801141e+00 0.000000000000000e+00 1.281838216397314e+00 8.908154096458444e-02 0.000000000000000e+00 1.106152783368885e-01 1.445853056882496e-01 0.000000000000000e+00 1.259082237672965e-01 1.185583506536513e+00 
2.354195836420997e+02 1.315298937123204e+01 6.086644988321622e+00 1.059047893725664e+01 2.752858328908704e+04 9.844267350185730e+00 4.224851332493972e+03 9.953220885103565e+06 2.134920780757152e+00 1.276356271364430e+00 2.274301800570849e-02 2.403629807740488e+00 1.518020656272857e+01 9.623535216523783e+02 2.025131588894754e-01 7.822218981896464e+02 6.748664938909700e+02 4.596186975481300e-01 4.446548631279411e-01 8.030246793342644e-01 1.090948571907795e+00 0.000000000000000e+00 1.284530975816950e+00 8.906437438965080e-02 0.000000000000000e+00 1.114423485908922e-01 1.452202755271098e-01 0.000000000000000e+00 1.265624118851216e-01 1.186262163220699e+00 
2.382331364768488e+02 1.320952293613955e+01 6.132103151686728e+00 1.064887489177481e+01 2.765521686009423e+04 9.925691569538664e+00 4.249650510476395e+03 9.952779183055943e+06 2.137914962260556e+00 1.274569270507069e+00 2.292632951784301e-02 2.415417005986027e+00 1.521999005776215e+01 9.660698174241718e+02 2.033686789783854e-01 7.878934877257095e+02 6.774230782099856e+02 4.594135810894264e-01 4.484921390697305e-01 8.026113095033746e-01 1.094189286903178e+00 0.000000000000000e+00 1.288204670797005e+00 8.911033902127483e-02 0.000000000000000e+00 1.109938594193241e-01 1.456508885936285e-01 0.000000000000000e+00 1.262604909698183e-01 1.190092503181781e+00 
2.388043693611490e+02 1.330128025706772e+01 6.177096117919548e+00 1.066971242038909e+01 2.776424962441793e+04 9.991684572052813e+00 4.209637213239852e+03 9.952617052071217e+06 2.140224562626596e+00 1.265828619424137e+00 2.309763235301664e-02 2.423054381454715e+00 1.518299561878543e+01 9.696922647900246e+02 2.034230255487677e-01 7.827807818303129e+02 6.778779071207783e+02 4.590674245275469e-01 4.455123149598040e-01 8.048859211171335e-01 1.094447076199968e+00 0.000000000000000e+00 1.287152995455928e+00 8.887990015949669e-02 0.000000000000000e+00 1.103201645395355e-01 1.439925722520936e-01 0.000000000000000e+00 1.254788056377835e-01 1.192170673920696e+00 
2.460218296264936e+02 1.351117398014110e+01 6.317946868476939e+00 1.080786745284568e+01 2.832124264917946e+04 1.029038195604258e+01 3.677902683158977e+03 9.952123684947604e+06 2.148035932268495e+00 1.272155680253378e+00 2.339725314205591e-02 2.466872418167732e+00 1.505601953390165e+01 9.961268685250088e+02 2.024575679213999e-01 8.347182837421051e+02 6.868557388119909e+02 4.597587666504572e-01 4.471310871604773e-01 8.062224021565082e-01 1.099241183272667e+00 0.000000000000000e+00 1.289191479695204e+00 8.810933577036935e-02 0.000000000000000e+00 1.070729703236267e-01 1.457133002667774e-01 0.000000000000000e+00 1.236618600813959e-01 1.187459996919925e+00 
2.348022520220674e+02 1.326958928296374e+01 6.168277314629806e+00 1.068892655583908e+01 2.783390330964858e+04 9.922666866184695e+00 3.930701168415249e+03 9.953350721354891e+06 2.136330451843210e+00 1.296055685033781e+00 2.259444867253278e-02 2.432279592281334e+00 1.540400332569952e+01 9.757520895813054e+02 2.003448546731854e-01 7.643994922826604e+02 7.254686070073888e+02 4.583610387352354e-01 4.662156844809593e-01 8.111097577608353e-01 1.095868682668296e+00 0.000000000000000e+00 1.282544880237757e+00 8.876478415121021e-02 0.000000000000000e+00 1.128754890498464e-01 1.460817701945281e-01 0.000000000000000e+00 1.258096062373987e-01 1.184818443728408e+00 
2.509820738360566e+02 1.383954395090483e+01 6.477517384602072e+00 1.095115060617858e+01 2.829411897697802e+04 1.034241931949381e+01 4.145002629656718e+03 9.951283086571909e+06 2.150437048119436e+00 1.251566086986873e+00 2.375543451108218e-02 2.477823213394108e+00 1.521819573911132e+01 1.013005899608382e+03 2.078719061452631e-01 7.694796545112358e+02 7.190767158884212e+02 4.535882698244181e-01 4.545394664115682e-01 8.186617735128338e-01 1.112392236417574e+00 0.000000000000000e+00 1.296760118123029e+00 8.776232443898352e-02 0.000000000000000e+00 1.130858421326390e-01 1.417164213257061e-01 0.000000000000000e+00 1.251269217471497e-01 1.193023057048504e+00 
2.489149664074431e+02 1.360014054578580e+01 6.422410853480732e+00 1.087737474089171e+01 2.817089123182469e+04 1.035507573874026e+01 4.138556925703368e+03 9.951919143403282e+06 2.133905043889289e+00 1.269538512542330e+00 2.358003030900148e-02 2.475031896499657e+00 1.537173143135622e+01 1.000849944304557e+03 2.042953384514015e-01 7.642400395494283e+02 7.197833569591471e+02 4.572086703835072e-01 4.652972384016562e-01 8.189994703846345e-01 1.108663958346282e+00 0.000000000000000e+00 1.289397540223205e+00 8.706384318032116e-02 0.000000000000000e+00 1.103690172822329e-01 1.436564163375427e-01 0.000000000000000e+00 1.233967514566768e-01 1.186526963001827e+00 
2.485286138450101e+02 1.360487822779819e+01 6.402231950061493e+00 1.087590976998013e+01 2.820328404080193e+04 1.031270082748225e+01 4.142622569498390e+03 9.951657795330238e+06 2.140200760872168e+00 1.260049894256785e+00 2.360921666729834e-02 2.469047165589989e+00 1.526915085932301e+01 9.967786474342087e+02 2.039305455688147e-01 7.759200168391186e+02 7.076116770213753e+02 4.567067204478282e-01 4.589226406503434e-01 8.151491769946967e-01 1.106576477806608e+00 0.000000000000000e+00 1.291371756256605e+00 8.766829413238246e-02 0.000000000000000e+00 1.107423624244968e-01 1.429215388136080e-01 0.000000000000000e+00 1.236120876734076e-01 1.191476902353483e+00 
2.443448703630790e+02 1.362685614663024e+01 6.374204011712317e+00 1.081893972961355e+01 2.823283710988896e+04 1.028109771867761e+01 4.112312543030064e+03 9.952039000780478e+06 2.140479424273158e+00 1.245700284668542e+00 2.343324769940895e-02 2.466367218432483e+00 1.504026611561153e+01 9.871440700590499e+02 2.054113326942692e-01 7.727844449358718e+02 7.033783988773359e+02 4.585868664237688e-01 4.472519331608098e-01 8.157596141921808e-01 1.098427923913067e+00 0.000000000000000e+00 1.284184434313396e+00 8.718371203009621e-02 0.000000000000000e+00 1.089011123544584e-01 1.404768864721459e-01 0.000000000000000e+00 1.215718758630275e-01 1.191005763930822e+00 
2.444469425899616e+02 1.363348895461954e+01 6.411811409386180e+00 1.081412775479068e+01 2.827694006993032e+04 1.032506385318566e+01 4.050553750390498e+03 9.952169128365355e+06 2.135384194503147e+00 1.245628664748719e+00 2.344268032895750e-02 2.471422020039253e+00 1.502445710591685e+01 9.901965965562920e+02 2.024034047460462e-01 7.690506817808573e+02 7.110671624658015e+02 4.586012936816379e-01 4.474468582222292e-01 8.197780054295082e-01 1.097676099679659e+00 0.000000000000000e+00 1.279520768080856e+00 8.675210866364316e-02 0.000000000000000e+00 1.081373940574494e-01 1.398085683749425e-01 0.000000000000000e+00 1.203499371150340e-01 1.181653535074008e+00 
2.442936780929808e+02 1.356633968536187e+01 6.384204761039776e+00 1.080398765835429e+01 2.820588437564457e+04 1.028376561223691e+01 4.078783087415975e+03 9.952298079816315e+06 2.132716048350185e+00 1.252873022892731e+00 2.329693660311282e-02 2.467367432613865e+00 1.504970795134775e+01 9.880929885805333e+02 2.022735307087956e-01 7.731463432281457e+02 7.130707969138992e+02 4.589129220327093e-01 4.505699818330759e-01 8.186065111722214e-01 1.097657497307290e+00 0.000000000000000e+00 1.280007093246002e+00 8.682493334054327e-02 0.000000000000000e+00 1.086494022348613e-01 1.411569585033551e-01 0.000000000000000e+00 1.207517062601984e-01 1.178796317013117e+00 
2.457704996317598e+02 1.361698409888652e+01 6.410490172356529e+00 1.086446245275527e+01 2.838069509563454e+04 1.034981260647318e+01 4.007013901575366e+03 9.951868875107549e+06 2.140128771422951e+00 1.253373722305017e+00 2.348477569508122e-02 2.478580163640659e+00 1.509538238225724e+01 9.925673872267599e+02 2.030911709738557e-01 7.892668792152385e+02 7.122739064728985e+02 4.581305004108939e-01 4.528987165231282e-01 8.162366568593933e-01 1.100842418204638e+00 0.000000000000000e+00 1.285885742445855e+00 8.736781088115554e-02 0.000000000000000e+00 1.087151646520280e-01 1.423907680417726e-01 0.000000000000000e+00 1.218355973505584e-01 1.189076535459911e+00 
2.470711944628153e+02 1.376883172521292e+01 6.463043049383970e+00 1.090720238051515e+01 2.844158936932997e+04 1.040437109427436e+01 3.934897134196663e+03 9.951943715649150e+06 2.144572646278431e+00 1.251695688484116e+00 2.359940310256202e-02 2.487479445099813e+00 1.515527601400630e+01 1.001600717475749e+03 2.051615428592451e-01 7.675186976379886e+02 7.185959621698019e+02 4.572150498285093e-01 4.516086648476377e-01 8.189494105783484e-01 1.104039925887360e+00 0.000000000000000e+00 1.286691640291504e+00 8.691713404852695e-02 0.000000000000000e+00 1.091844565275332e-01 1.414616428804692e-01 0.000000000000000e+00 1.212652187351245e-01 1.188173829807378e+00 
2.436769770227165e+02 1.358780987604811e+01 6.394920345741810e+00 1.082890276749234e+01 2.839504104527688e+04 1.036435224414350e+01 3.840075478954389e+03 9.952184108530730e+06 2.138121570252084e+00 1.256813910396278e+00 2.344178039049057e-02 2.479013743654346e+00 1.511812743221718e+01 9.898458793375216e+02 2.041393042304373e-01 7.691419790022521e+02 7.160188364981793e+02 4.597630381967049e-01 4.530806744666052e-01 8.193246361364039e-01 1.096915491197884e+00 0.000000000000000e+00 1.279407676895946e+00 8.661714275194801e-02 0.000000000000000e+00 1.069302779843915e-01 1.410699833307716e-01 0.000000000000000e+00 1.203919307386082e-01 1.188413748923572e+00 
2.439613766398214e+02 1.368288347666764e+01 6.438259646713382e+00 1.085674617581746e+01 2.850188172934141e+04 1.039358729349678e+01 3.929604500838426e+03 9.952260012357771e+06 2.138507106646590e+00 1.252373265739117e+00 2.340283708860557e-02 2.488486759198564e+00 1.503667267327126e+01 9.921369706963051e+02 2.029174711349128e-01 7.658285591409040e+02 7.253676559876374e+02 4.596032859337046e-01 4.515236618354727e-01 8.207097249282254e-01 1.097221883484960e+00 0.000000000000000e+00 1.278002038826760e+00 8.639378792962943e-02 0.000000000000000e+00 1.068063082400380e-01 1.403743361542802e-01 0.000000000000000e+00 1.186743446007489e-01 1.185509935350518e+00 
2.445975506969648e+02 1.346612487064472e+01 6.330211627362710e+00 1.086981804084104e+01 2.839582064706322e+04 1.033355728314297e+01 3.630734231091653e+03 9.952577834827626e+06 2.137012900382242e+00 1.281479665841668e+00 2.318696017209813e-02 2.482814254032938e+00 1.541143243941442e+01 9.867355310279122e+02 1.995439798399352e-01 8.051962258250534e+02 7.320572004409642e+02 4.601066273119177e-01 4.736735663091154e-01 8.169167986843551e-01 1.100354539535505e+00 0.000000000000000e+00 1.284291360272826e+00 8.691340565131177e-02 0.000000000000000e+00 1.090623408074832e-01 1.454481883362934e-01 0.000000000000000e+00 1.226676250512118e-01 1.186578922494766e+00 
2.435540803916289e+02 1.369889841445888e+01 6.445632433348782e+00 1.085573941478999e+01 2.853874571059099e+04 1.040200295386098e+01 3.794688120610010e+03 9.952200640263891e+06 2.138129261510153e+00 1.248856320014068e+00 2.334620788075840e-02 2.489926889333675e+00 1.498973218699391e+01 9.919249746914835e+02 2.006291948541035e-01 7.709590470464459e+02 7.333358225511656e+02 4.599648802684287e-01 4.521294452126944e-01 8.233566057258404e-01 1.094699828689139e+00 0.000000000000000e+00 1.274344565437795e+00 8.613338073902638e-02 0.000000000000000e+00 1.063242103465490e-01 1.394172692151217e-01 0.000000000000000e+00 1.179879764441826e-01 1.180960388917223e+00 
2.435497258408683e+02 1.360624803433200e+01 6.413990980701858e+00 1.083544356043210e+01 2.850444436638689e+04 1.040164872392948e+01 3.721885158573597e+03 9.952504196578257e+06 2.136121320196800e+00 1.257017491782096e+00 2.332506457473341e-02 2.487149138545450e+00 1.506682418918270e+01 9.901806326365595e+02 2.010012785868303e-01 7.747025188805158e+02 7.240850482763688e+02 4.608567671140896e-01 4.535247698073729e-01 8.207766795369220e-01 1.094606926703576e+00 0.000000000000000e+00 1.275169118884206e+00 8.612580401995557e-02 0.000000000000000e+00 1.058518831714522e-01 1.409941368320308e-01 0.000000000000000e+00 1.183544921256740e-01 1.182732762364437e+00 
2.434379960230106e+02 1.366221582623697e+01 6.432254264867630e+00 1.084899860818132e+01 2.856616932319738e+04 1.042407927743707e+01 3.765014400262183e+03 9.952468200956769e+06 2.137845289486040e+00 1.255081980064112e+00 2.339079522417888e-02 2.492752522332584e+00 1.506462595814527e+01 9.920615798150493e+02 2.020290687114892e-01 7.677092867355753e+02 7.253905733658016e+02 4.604257884623091e-01 4.525710486206311e-01 8.216526411731956e-01 1.095448157355141e+00 0.000000000000000e+00 1.275481581548364e+00 8.618884251428474e-02 0.000000000000000e+00 1.058451210967202e-01 1.403175454337068e-01 0.000000000000000e+00 1.182338390109621e-01 1.185002713992061e+00 
2.429911106882547e+02 1.368398856800193e+01 6.425946818508646e+00 1.086269001287193e+01 2.857856250119619e+04 1.040242420799926e+01 3.745591648879357e+03 9.952265483038921e+06 2.141055703340339e+00 1.252362746896488e+00 2.332444198559387e-02 2.491852608548663e+00 1.502707161023286e+01 9.900261011261611e+02 2.038680670047528e-01 7.712488126302424e+02 7.305160535754644e+02 4.603142799929176e-01 4.534289200225875e-01 8.217996436593938e-01 1.094525518092545e+00 0.000000000000000e+00 1.276114235660513e+00 8.610155336954271e-02 0.000000000000000e+00 1.062551872800426e-01 1.402986198483200e-01 0.000000000000000e+00 1.184228485259846e-01 1.187590530191455e+00 
2.436748452296678e+02 1.359760529651297e+01 6.406982793607279e+00 1.086043106042003e+01 2.855299327631341e+04 1.041036795269759e+01 3.758545348476659e+03 9.952199475789817e+06 2.137716397376947e+00 1.257870166180242e+00 2.335204234149717e-02 2.490390572626922e+00 1.510509165435882e+01 9.862782122473079e+02 2.020241180378382e-01 7.817145211699180e+02 7.248808628979301e+02 4.607738345820382e-01 4.578256196353152e-01 8.192168040072934e-01 1.095131847021091e+00 0.000000000000000e+00 1.277734930011363e+00 8.634053013991436e-02 0.000000000000000e+00 1.059466031662266e-01 1.417930196759761e-01 0.000000000000000e+00 1.187074857405332e-01 1.187627135631889e+00 
2.424100413223901e+02 1.358124010449590e+01 6.400987909844146e+00 1.084026415148184e+01 2.854675377521380e+04 1.040960958182315e+01 3.712218365337678e+03 9.952461120079461e+06 2.135260978464106e+00 1.259368437198445e+00 2.327603887866308e-02 2.490748927236650e+00 1.508919878048271e+01 9.850523080715589e+02 2.018085360927390e-01 7.774521894690403e+02 7.284002172980342e+02 4.614871001081062e-01 4.572560583977791e-01 8.207939886924840e-01 1.093237096192508e+00 0.000000000000000e+00 1.274540492641338e+00 8.600746195554254e-02 0.000000000000000e+00 1.053557132726775e-01 1.414454891814907e-01 0.000000000000000e+00 1.181859661072192e-01 1.185125601628124e+00 
2.352176164337674e+02 1.338087493446331e+01 6.273291112413625e+00 1.071404000009542e+01 2.858140870932550e+04 1.032100369774762e+01 3.529145807083223e+03 9.953081609615635e+06 2.136170705872861e+00 1.253241165027080e+00 2.294844875464883e-02 2.479813308573343e+00 1.488726731351571e+01 9.608579063992191e+02 1.993151999925258e-01 7.974470572786163e+02 7.125825729189177e+02 4.661266480997160e-01 4.483732799808769e-01 8.147950069390373e-01 1.078138675073494e+00 0.000000000000000e+00 1.264021424907341e+00 8.628702408990174e-02 0.000000000000000e+00 1.009019691617414e-01 1.409574690697212e-01 0.000000000000000e+00 1.156259941829840e-01 1.184573457988291e+00 
2.395767631656710e+02 1.359807821094896e+01 6.373950994992063e+00 1.082223710483552e+01 2.863201421876549e+04 1.039068285026745e+01 3.638582877903247e+03 9.952790883140849e+06 2.138896688098981e+00 1.260310713506598e+00 2.314682715605795e-02 2.494309535258960e+00 1.504644407969169e+01 9.780698691253997e+02 2.001020832684059e-01 7.787263938616677e+02 7.358314244769056e+02 4.628270263161539e-01 4.547561306439862e-01 8.218006396711015e-01 1.088894047503162e+00 0.000000000000000e+00 1.269657177176859e+00 8.575112952587724e-02 0.000000000000000e+00 1.040765116889418e-01 1.403346879339410e-01 0.000000000000000e+00 1.167710142091080e-01 1.184922635378403e+00 
2.378874056907435e+02 1.356706972262212e+01 6.366651080694820e+00 1.079019560709718e+01 2.868563239366447e+04 1.042060554819757e+01 3.408254752647978e+03 9.953228951550007e+06 2.134775111097184e+00 1.261078501869990e+00 2.303847342571528e-02 2.496421788750940e+00 1.496274892720180e+01 9.791581029602750e+02 1.993630910749329e-01 7.780496843311544e+02 7.366014111085910e+02 4.648693683733719e-01 4.529374615381776e-01 8.231417942291597e-01 1.083716401877910e+00 0.000000000000000e+00 1.263011835093794e+00 8.502249686839572e-02 0.000000000000000e+00 1.023756320197908e-01 1.393575451905277e-01 0.000000000000000e+00 1.152096620825629e-01 1.180072103102838e+00 
2.403519481597702e+02 1.349936474856958e+01 6.364138719907079e+00 1.081145099443683e+01 2.863404465394503e+04 1.039907272847724e+01 3.648884417734176e+03 9.952693779237933e+06 2.133769746601329e+00 1.258503212388114e+00 2.310915732052296e-02 2.493207201376731e+00 1.503801615601287e+01 9.737043128855460e+02 1.997800224749233e-01 7.875964151812536e+02 7.289740401368929e+02 4.636231133308378e-01 4.582921666046356e-01 8.195095669885595e-01 1.086952530139481e+00 0.000000000000000e+00 1.269733847424153e+00 8.588218264353055e-02 0.000000000000000e+00 1.032353977272552e-01 1.414474785271079e-01 0.000000000000000e+00 1.162240472599162e-01 1.184458670927453e+00 
2.398817602342111e+02 1.358176063615009e+01 6.377071783822336e+00 1.082869348772510e+01 2.868133339406358e+04 1.041458507503200e+01 3.622024581413617e+03 9.952564311690930e+06 2.138735957533882e+00 1.252090118635326e+00 2.315586570781513e-02 2.495859212606819e+00 1.497397847926975e+01 9.752106915051937e+02 2.016665661671189e-01 7.883334636717250e+02 7.269699267050540e+02 4.632968128854861e-01 4.535401964111164e-01 8.189360086630220e-01 1.087199401107344e+00 0.000000000000000e+00 1.270892851856461e+00 8.592080243759108e-02 0.000000000000000e+00 1.034024209345550e-01 1.410143239059842e-01 0.000000000000000e+00 1.162960461658561e-01 1.186812692045534e+00 
2.389784842904664e+02 1.351004156389249e+01 6.349551538522505e+00 1.080982284062518e+01 2.868382350367827e+04 1.040795080934722e+01 3.546928525049075e+03 9.952805170152823e+06 2.135483228441156e+00 1.259341026907201e+00 2.304693367484607e-02 2.495696459910858e+00 1.501086735244351e+01 9.714200534561037e+02 1.991696035542669e-01 7.934732214389760e+02 7.322699350320098e+02 4.644007987231876e-01 4.583579786884587e-01 8.197330234177229e-01 1.085194614274261e+00 0.000000000000000e+00 1.267734625577754e+00 8.570452726967187e-02 0.000000000000000e+00 1.027765009741084e-01 1.412631672956084e-01 0.000000000000000e+00 1.159215452493488e-01 1.184781991518608e+00 
2.379730438143980e+02 1.351879624749244e+01 6.352061172901603e+00 1.080060063811891e+01 2.871865475360519e+04 1.040715199913727e+01 3.499212465158272e+03 9.953017543197334e+06 2.134658282927184e+00 1.256215201756762e+00 2.298899586723685e-02 2.497584533755144e+00 1.494355807233501e+01 9.707428740695226e+02 1.993674343465322e-01 7.959289647219784e+02 7.342460906259116e+02 4.650497554396017e-01 4.554781122910507e-01 8.207174398237153e-01 1.082979992246605e+00 0.000000000000000e+00 1.265172921820049e+00 8.540830235964830e-02 0.000000000000000e+00 1.023664080050440e-01 1.405156055012827e-01 0.000000000000000e+00 1.152322092311792e-01 1.183205885498499e+00 
2.352762591544332e+02 1.348450172510538e+01 6.323783416226633e+00 1.074812241499146e+01 2.872369260716982e+04 1.039861568808625e+01 3.456021785046295e+03 9.953319362965148e+06 2.134255635672364e+00 1.252561494194939e+00 2.292170716501488e-02 2.494030973498433e+00 1.488747433833660e+01 9.636629844173748e+02 1.985595451342494e-01 7.806443321364748e+02 7.282119870007476e+02 4.665591013717260e-01 4.502754384524642e-01 8.207571689429476e-01 1.077520037832695e+00 0.000000000000000e+00 1.259079407085932e+00 8.520683418271363e-02 0.000000000000000e+00 1.003673179452203e-01 1.393070355990306e-01 0.000000000000000e+00 1.134635643638407e-01 1.183139841791978e+00 
