# Supplementary material for: Regulation of tissue growth in plants – A mathematical modeling study on shade avoidance response in Arabidopsis hypocotyls
Source: Front Plant Sci. 2024 Feb 28;15:1285655. doi: 10.3389/fpls.2024.1285655 (PMC10938469; doi:10.3389/fpls.2024.1285655)
Supplement: Data Sheet 2 — Mathematical code and various associated files. [file DataSheet_2.zip › Favre_Scripts_final/README.txt]

Info files:
batch.m : computes results/images from best parameters
	options: Hyp=1 (make images); LEN=1 (visualize) 
batchopt.m : script for optimisation -> output best.m and cost.m
	in terminal type: matlab -nodesktop  -batch batchopt
batchsensitivJ.m : computes parameters sensitivity

costfn.m : computes score and defines experiments to fit (0 or 1)
getdata.m : get data
growth.m : Runge-Kutta initialisation
initdata.m : initialisation of parameters if not overwritten by best file
mynelder.m : Runge-Kutta script
setdata.m : set data
splx.dat : optimisation temporary file
transport2Dnew.m : transport model with equations !

output (created by batchopt.m):
best.dat : output of batchopt.m; overwrite when batchopt is launch -> rename it to save !!!
cost.dat : score routes to find local minimum [A=load("cost.dat"); plot(A)]

Output files from parameter optimisations starting with initdata (rerun 16 times):
bestin_1..16.dat final result bestin_16.data

J0p1perc_Hyp_best16_fit: result of parameter sensitivity test +/- 1% on bestin_16.dat parameters.

#####################

Info to the transport model :

The transport model is written as a function of auxin quantities. But the program is made with the auxin concentrations.

Here are some explanations for rewriting the model in terms of concentrations knowing that cell length varies with time.


Let :

- c_i the auxin concentration in the cell i at time t

- q_i the auxin quantity in the cell i at time t

- l_i the length of the cell i at time t


Then c_i = q_i/l_i


When we compute the time derivative of c_i, we obtain :


dc_i/dt = 1/l_i * dq_i/dt - q_i/(l_i)^2 *dl_i/dt

	= 1/l_i * dq_i/dt - c_i/l_i * dl_i/dt
