# Supplementary material for: Regulation of tissue growth in plants – A mathematical modeling study on shade avoidance response in Arabidopsis hypocotyls
Source: Front Plant Sci. 2024 Feb 28;15:1285655. doi: 10.3389/fpls.2024.1285655 (PMC10938469; doi:10.3389/fpls.2024.1285655)
Supplement: Data Sheet 2 — Mathematical code and various associated files. [file DataSheet_2.zip › Favre_Scripts_final/bestin_13.dat]

1.940169210807194e+03 2.106166043077043e+01 5.944978271774998e+00 1.140215753845429e+01 3.127998113738274e+04 2.445717724844918e+01 3.183842017498146e+03 9.963970977627493e+06 2.585526872622022e+00 1.489109429823830e+00 1.583542435123583e-02 3.497076389904866e+00 1.300053690615718e+01 9.355303609508454e+02 1.862559010529526e+01 9.569552708510264e+02 5.404033071251614e+02 4.656170717360458e-01 4.584890510645396e-01 7.799084629291951e-01 1.007788235495243e+00 0.000000000000000e+00 1.313846095052425e+00 5.169511166286375e-02 0.000000000000000e+00 1.169855039920032e-01 1.317111528206597e-01 0.000000000000000e+00 1.357185560383064e-01 1.760406519700041e+00 
1.954516268923005e+03 2.076877901161508e+01 5.965016642052391e+00 1.136932204270306e+01 3.126936915030465e+04 2.430364265549082e+01 3.269327780701357e+03 9.963985324685615e+06 2.569402879541808e+00 1.484666961399558e+00 1.570853343031672e-02 3.487409873070377e+00 1.295769608017306e+01 9.323485123053581e+02 1.869824100606571e+01 9.557562219883450e+02 5.427366568778388e+02 4.658322606997271e-01 4.582989345335499e-01 7.794455672623275e-01 1.007060940398487e+00 0.000000000000000e+00 1.306307942074790e+00 5.098477771818967e-02 0.000000000000000e+00 1.162090499273566e-01 1.319901871513119e-01 0.000000000000000e+00 1.352698439723639e-01 1.752238557190053e+00 
