# Supplementary material for: Regulation of tissue growth in plants – A mathematical modeling study on shade avoidance response in Arabidopsis hypocotyls
Source: Front Plant Sci. 2024 Feb 28;15:1285655. doi: 10.3389/fpls.2024.1285655 (PMC10938469; doi:10.3389/fpls.2024.1285655)
Supplement: Data Sheet 2 — Mathematical code and various associated files. [file DataSheet_2.zip › Favre_Scripts_final/bestin_11.dat]

1.612938655396861e+03 2.026680833200666e+01 5.943514172046713e+00 1.137307539743865e+01 3.100958537301610e+04 2.487984598097852e+01 3.168882265819228e+03 9.963643747072093e+06 2.558075555636145e+00 1.480188861544971e+00 1.544007296139912e-02 3.469125812847023e+00 1.299458677325735e+01 9.298412513969377e+02 2.000485544275178e+00 9.520571465770238e+02 5.310627528462345e+02 4.660580884689921e-01 4.584842771235185e-01 7.793064710907637e-01 1.007763887931553e+00 0.000000000000000e+00 1.302468058867890e+00 5.119716628660250e-02 0.000000000000000e+00 1.158905844090070e-01 1.321591703804396e-01 0.000000000000000e+00 1.335426165711049e-01 1.652260163368935e+00 
1.606914362750651e+03 2.029746465664810e+01 5.945321926954179e+00 1.136870642561026e+01 3.099914839759360e+04 2.494196197240934e+01 3.292943674114076e+03 9.963637722779442e+06 2.560430105204019e+00 1.480933022003296e+00 1.540750483434572e-02 3.470796738629965e+00 1.278831012649263e+01 9.294354083458103e+02 1.983112455438128e+00 9.509782832443852e+02 5.290878520012083e+02 4.659065340611297e-01 4.585216573439937e-01 7.789272696291495e-01 1.006083430582433e+00 0.000000000000000e+00 1.301768656611836e+00 5.141747097536266e-02 0.000000000000000e+00 1.156717791520657e-01 1.323003225017560e-01 0.000000000000000e+00 1.341515361646950e-01 1.625840148569754e+00 
