# Supplementary material for: Regulation of tissue growth in plants – A mathematical modeling study on shade avoidance response in Arabidopsis hypocotyls
Source: Front Plant Sci. 2024 Feb 28;15:1285655. doi: 10.3389/fpls.2024.1285655 (PMC10938469; doi:10.3389/fpls.2024.1285655)
Supplement: Data Sheet 2 — Mathematical code and various associated files. [file DataSheet_2.zip › Favre_Scripts_final/bestin_5.dat]

6.544640597445048e+02 1.696184125185128e+01 5.950921592900642e+00 1.118887645586066e+01 3.012471132634555e+04 2.546428167136977e+01 3.295482669118924e+03 9.956685272476438e+06 2.588166664573059e+00 1.463128412325899e+00 1.504473129163609e-02 3.391395248834145e+00 1.257403797193653e+01 9.067464054977672e+02 4.098437554532652e-01 9.289154658145276e+02 5.035873794116509e+02 4.687807842758945e-01 4.585919983148417e-01 7.821555360499310e-01 9.964136743872058e-01 0.000000000000000e+00 1.273285566526301e+00 5.072598258033274e-02 0.000000000000000e+00 1.116290861287925e-01 1.333865365499010e-01 0.000000000000000e+00 1.276806978271208e-01 1.277302544107463e+00 
8.491111465450035e+02 1.741341027149685e+01 5.947329007668761e+00 1.113369533134424e+01 3.027734057861693e+04 2.529729599823476e+01 3.273411611155215e+03 9.956879919563241e+06 2.571330178119880e+00 1.455473795243026e+00 1.493227931377970e-02 3.390788481862232e+00 1.218553032634450e+01 9.079428262976196e+02 5.612561507664906e-01 9.299278782453300e+02 5.085022900917430e+02 4.692791109746125e-01 4.584925381573771e-01 7.839796725635535e-01 9.982888890403956e-01 0.000000000000000e+00 1.267054651106350e+00 5.081039828676086e-02 0.000000000000000e+00 1.104972111346753e-01 1.327522457022377e-01 0.000000000000000e+00 1.277461550737838e-01 1.029208742816389e+00 
8.041505550157742e+02 1.754693367759677e+01 5.930070973334361e+00 1.125286081915917e+01 3.026159372532347e+04 2.572616961270873e+01 3.209325445829726e+03 9.956834958971709e+06 2.593579417054372e+00 1.466250432839660e+00 1.510907173969106e-02 3.413169787397939e+00 1.273198071572036e+01 9.128296074913861e+02 5.262821320434797e-01 9.419339010322967e+02 5.080967054306423e+02 4.683918248040826e-01 4.587076180678790e-01 7.815865530289865e-01 1.000964090126615e+00 0.000000000000000e+00 1.284753526669256e+00 5.159204855586117e-02 0.000000000000000e+00 1.124031065236764e-01 1.327184207371603e-01 0.000000000000000e+00 1.293123196206940e-01 1.015358362594298e+00 
7.981623620770310e+02 1.748886330838665e+01 5.933404867985184e+00 1.123629230910020e+01 3.025501300280022e+04 2.567226700904240e+01 3.330367107607139e+03 9.956828970778771e+06 2.549408956554769e+00 1.465779210052142e+00 1.502754738396941e-02 3.410649331683643e+00 1.271356105183030e+01 9.060142731697686e+02 5.216240266931431e-01 9.397516735539566e+02 5.053605437103171e+02 4.684918077811820e-01 4.586945213952263e-01 7.816607333949233e-01 9.988698743641211e-01 0.000000000000000e+00 1.281521500200255e+00 5.157601305082105e-02 0.000000000000000e+00 1.120429350459631e-01 1.328129491540364e-01 0.000000000000000e+00 1.291749496744797e-01 1.013513663798667e+00 
