# Supplementary material for: Regulation of tissue growth in plants – A mathematical modeling study on shade avoidance response in Arabidopsis hypocotyls
Source: Front Plant Sci. 2024 Feb 28;15:1285655. doi: 10.3389/fpls.2024.1285655 (PMC10938469; doi:10.3389/fpls.2024.1285655)
Supplement: Data Sheet 2 — Mathematical code and various associated files. [file DataSheet_2.zip › Favre_Scripts_final/bestin_7.dat]

9.666197332307729e+02 1.784311524102817e+01 5.947489657196719e+00 1.123566422466808e+01 3.042347037395396e+04 2.523048106170481e+01 3.305798247940320e+03 9.959997428149920e+06 2.535276305614611e+00 1.461985680859818e+00 1.509572345901859e-02 3.410915075143835e+00 1.278756943806771e+01 9.055362671455281e+02 6.884035798025722e-01 9.440755092259146e+02 5.184772293151741e+02 4.680448113856320e-01 4.586628972180914e-01 7.802309392137869e-01 9.981383518824901e-01 0.000000000000000e+00 1.280416062023914e+00 5.125503539238883e-02 0.000000000000000e+00 1.121720613061226e-01 1.328272037852262e-01 0.000000000000000e+00 1.302359424850726e-01 1.407150389060820e+00 
