# Supplementary material for: Regulation of tissue growth in plants – A mathematical modeling study on shade avoidance response in Arabidopsis hypocotyls
Source: Front Plant Sci. 2024 Feb 28;15:1285655. doi: 10.3389/fpls.2024.1285655 (PMC10938469; doi:10.3389/fpls.2024.1285655)
Supplement: Data Sheet 2 — Mathematical code and various associated files. [file DataSheet_2.zip › Favre_Scripts_final/bestin_10.dat]

1.493477610488857e+03 1.897447460876364e+01 5.943475340268154e+00 1.130879774982969e+01 3.091120819837461e+04 2.476247361529381e+01 3.134749814174531e+03 9.960524286027189e+06 2.535999797719729e+00 1.467448680198618e+00 1.533071646145963e-02 3.445180431632618e+00 1.297196372807170e+01 9.215493491107077e+02 1.630736127585735e+00 9.454250207561976e+02 5.378827884235332e+02 4.661871132524914e-01 4.585454433018166e-01 7.786599997036605e-01 1.004339153813713e+00 0.000000000000000e+00 1.291065029522465e+00 5.042539698811265e-02 0.000000000000000e+00 1.141916451093948e-01 1.324405690711750e-01 0.000000000000000e+00 1.326762537758270e-01 1.578934343161433e+00 
1.462673814134309e+03 1.906806073008087e+01 5.946911698114629e+00 1.133255365007853e+01 3.088040440202005e+04 2.493794685790048e+01 3.270802551529609e+03 9.960493482230835e+06 2.561551750945659e+00 1.470883267544079e+00 1.529979324122442e-02 3.451882765463025e+00 1.299491711589786e+01 9.188236657772854e+02 1.558322933245776e+00 9.425484395281378e+02 5.295579965126985e+02 4.662919530104975e-01 4.585338205934694e-01 7.779558052568442e-01 1.003144387778149e+00 0.000000000000000e+00 1.294704492355942e+00 4.944434220904080e-02 0.000000000000000e+00 1.149731047051330e-01 1.324423273032865e-01 0.000000000000000e+00 1.331192415701564e-01 1.578306024701431e+00 
1.469904972575821e+03 1.889416436593486e+01 5.937629603539865e+00 1.130209309939449e+01 3.088763556046157e+04 2.439546239720437e+01 3.248130395790913e+03 9.960500713389277e+06 2.536111704134715e+00 1.486091394769869e+00 1.532384206870429e-02 3.441949567356279e+00 1.294905566747170e+01 9.249980225981010e+02 1.575321853622387e+00 9.427808373364683e+02 5.380528667343319e+02 4.663224706427702e-01 4.586512911204730e-01 7.784099616699256e-01 1.002052487489891e+00 0.000000000000000e+00 1.289296408182570e+00 5.026983103013624e-02 0.000000000000000e+00 1.139171644179305e-01 1.324699944116694e-01 0.000000000000000e+00 1.323897641839545e-01 1.568406367437579e+00 
1.446121860117215e+03 1.988395174949444e+01 5.943809074394175e+00 1.134582881836227e+01 3.086385244800296e+04 2.503556527953389e+01 3.259756716055991e+03 9.960476930276815e+06 2.554996137069381e+00 1.472143812376544e+00 1.550002405497426e-02 3.451826130641138e+00 1.296876355339413e+01 9.233004288188210e+02 1.519412798626318e+00 9.431472691729573e+02 5.328368166881892e+02 4.663027288178208e-01 4.585775348804967e-01 7.776143476592856e-01 1.004605373103861e+00 0.000000000000000e+00 1.297340238647374e+00 5.106948324024033e-02 0.000000000000000e+00 1.152843297781544e-01 1.324826058492583e-01 0.000000000000000e+00 1.328982997110426e-01 1.569068992937216e+00 
