# Supplementary material for: Regulation of tissue growth in plants – A mathematical modeling study on shade avoidance response in Arabidopsis hypocotyls
Source: Front Plant Sci. 2024 Feb 28;15:1285655. doi: 10.3389/fpls.2024.1285655 (PMC10938469; doi:10.3389/fpls.2024.1285655)
Supplement: Data Sheet 2 — Mathematical code and various associated files. [file DataSheet_2.zip › Favre_Scripts_final/bestin_12.dat]

1.769212331869406e+03 2.060024665556416e+01 5.947174324484154e+00 1.138842239899673e+01 3.116144636671235e+04 2.455915896765922e+01 3.272773827963067e+03 9.963800020748559e+06 2.572369905381413e+00 1.481165167218550e+00 1.571792994036070e-02 3.482046881768385e+00 1.286673420617006e+01 9.511730992003136e+02 2.593992062016008e+00 9.519296763776931e+02 5.366778962381111e+02 4.663253873710726e-01 4.585186522095546e-01 7.791229419143998e-01 1.007799255839845e+00 0.000000000000000e+00 1.306287036472116e+00 5.110022647639187e-02 0.000000000000000e+00 1.161428586600406e-01 1.319514008453691e-01 0.000000000000000e+00 1.345294405865756e-01 1.683748107716490e+00 
1.692942652648401e+03 2.043124537065792e+01 5.943104287218537e+00 1.137652903008289e+01 3.156665816897283e+04 2.477916146186495e+01 3.291132510171526e+03 9.963723751069337e+06 2.565246108231681e+00 1.481628494620772e+00 1.546200121806215e-02 3.475397707814365e+00 1.282464568437065e+01 9.279698558118166e+02 2.306917664909676e+00 9.513534731154996e+02 5.314817138439441e+02 4.658749562209714e-01 4.585487552529328e-01 7.789824292997225e-01 1.005439478498467e+00 0.000000000000000e+00 1.303473032180142e+00 5.134629071253603e-02 0.000000000000000e+00 1.158567199806328e-01 1.322376704916110e-01 0.000000000000000e+00 1.342697136668056e-01 1.655679376418964e+00 
1.788869998637633e+03 2.059669661773242e+01 5.944679008116021e+00 1.133378915227910e+01 3.117150183869321e+04 2.427703491660547e+01 3.269323349452947e+03 9.963819678415326e+06 2.564037573875892e+00 1.478294749734611e+00 1.546440040575765e-02 3.473582299164025e+00 1.286151189754983e+01 9.232330592421101e+02 2.667982314677931e+00 9.499070908948054e+02 5.363738466489716e+02 4.661350980053053e-01 4.585152200265979e-01 7.790401956097198e-01 1.003264067452266e+00 0.000000000000000e+00 1.300565232469475e+00 5.082646429492699e-02 0.000000000000000e+00 1.152418509494429e-01 1.321194488995854e-01 0.000000000000000e+00 1.339743404398837e-01 1.686441390903015e+00 
